# Supplementary material for: Salmonella paratyphi C: Genetic Divergence from Salmonella choleraesuis and Pathogenic Convergence with Salmonella typhi
Source: PLoS One. 2009 Feb 20;4(2):e4510. doi: 10.1371/journal.pone.0004510 (PMC2640428; doi:10.1371/journal.pone.0004510)
Supplement: Table S1 — Genome annotation (1.23 MB XLS) [file pone.0004510.s001.xls]

## Sheet: Sheet1
feature	locus_tag	start	end	strand	symbol	product	SC-B67	LT2	ATCC9150	CT18	Ty2
CDS	SPC_0001	190	255	1	thrL	thr operon leader peptide	SC0001	STM0001	SPA0001	STY0001	t0001
CDS	SPC_0002	337	2799	1	thrA	bifunctional aspartokinase I/homeserine dehydrogenase I	SC0002	STM0002	SPA0002	STY0002	t0002
CDS	SPC_0003	2801	3730	1	thrB	homoserine kinase	SC0003	STM0003	SPA0003	STY0003	t0003
CDS	SPC_0004	3734	5020	1	thrC	threonine synthase	SC0004	STM0004	SPA0004	STY0004	t0004
CDS	SPC_0005	5114	5887	-1	yaaA	hypothetical protein	SC0005	STM0005	SPA0005	STY0005	t0005
CDS	SPC_0006	5966	7396	-1	yaaJ	putative amino-acid transport protein	SC0006	STM0006	SPA0006	STY0006	t0006
CDS	SPC_0007	7665	8618	1	talB	transaldolase	SC0007	STM0007	SPA0007	STY0007	t0007
CDS	SPC_0008	8729	9319	1	mogA	molybdenum cofactor biosynthesis protein	SC0008	STM0008	SPA0008	STY0008	t0008
CDS	SPC_0009	9376	9942	-1	yaaH	hypothetical protein	SC0009	STM0009	SPA0009	STY0009	t0009
CDS	SPC_0010	10092	10805	-1	htgA	hypothetical protein	SC0010	STM0010	SPA0010	STY0010	t0010
CDS	SPC_0011	10841	11236	-1	yaaI	hypothetical protein	SC0011	STM0011	SPA0011	STY0011	t0011
CDS	SPC_0012	11348	11476	1	-	hypothetical protein	-	-	-	-	-
CDS	SPC_0013	11593	13509	1	dnaK	molecular chaperone DnaK	SC0012	STM0012	SPA0012	STY0012	t0012
CDS	SPC_0014	13595	14734	1	dnaJ	DnaJ protein	SC0013	STM0013	SPA0013	STY0013	t0013
CDS	SPC_0015	14845	14958	1	-	hypothetical protein	-	-	-	-	-
CDS	SPC_0016	15014	15961	1	-	putative regulatory protein	SC0014	STM0014	SPA0014	STY0014	t0014
CDS	SPC_0017	16088	16432	1	-	hypothetical protein	SC0015	STM0015	SPA0015	STY0015	t0015
CDS	SPC_0018	16493	17026	-1	-	hypothetical protein	SC0016	STM0016	SPA0016	STY0016	t0016
CDS	SPC_0019	17043	17486	-1	-	hypothetical protein	SC0017	STM0017	SPA0017	STY0017	t0017
CDS	SPC_0020	17861	19966	1	-	putative chitinase	SCPS23	STM0018	SPA0018	STY0018	t0018
CDS	SPC_0021	20058	23054	1	-	putative hydroxymethyltransferase	SC0018	STM0019	SPA0019	STY0019 STY0020	t0019 t0020
CDS	SPC_0022	23335	24039	1	-	hypothetical protein	SC0019	STM0020	SPA0020	STY0021	t0021
CDS	SPC_0023	24469	25011	1	bcfA	fimbrial subunit	SC0020	STM0021	SPA0021	STY0024	t0022
CDS	SPC_0024	25040	25798	1	bcfB	fimbrial chaparone	SC0021	STM0022	SPA0022	STY0025	t0023
pseudogene	SPC_0025	25803	28424	1	bcfC	fimbrial usher	SCPS38	STM0023	SPA0023	STY0026	t0024
CDS	SPC_0026	28425	29432	1	bcfD	fimbrial subunit	SC0022	STM0024	SPA0024	STY0029	t0025
CDS	SPC_0027	29472	29978	1	bcfE	fimbrial subunit	SC0023	STM0025	SPA0025	STY0030	t0026
CDS	SPC_0028	29994	30512	1	bcfF	fimbrial subunit	SC0024	STM0026	SPA0026	STY0031	t0027
CDS	SPC_0029	30544	31209	1	bcfG	fimbrial chaparone	SC0025	STM0027	SPA0027	STY0032	t0028
CDS	SPC_0030	31273	32118	1	bcfH	hypothetical protein	SC0026	STM0028	SPA0028	STY0033	t0029
CDS	SPC_0031	32166	32444	1	-	hypothetical protein	SC0027	STM0028.1n	SPA0029	STY0034	t0030
CDS	SPC_0032	32544	32993	-1	-	hypothetical protein	SC0028	STM0029	SPA0030	STY0035	t0031
CDS	SPC_0033	33791	33952	1	-	putative arylsulfatase	SC0029	-	-	-	-
CDS	SPC_0034	33977	34324	1	-	hypothetical protein	SC0030	-	-	-	-
CDS	SPC_0035	34455	34574	-1	-	hypothetical protein	-	-	-	-	-
CDS	SPC_0036	35070	35672	1	-	hypothetical protein	SC0031	STM0034	SPA0035	STY0041	t0036
pseudogene	SPC_0037	35693	37185	1	-	putative arylsulfatase	SCPS58	STM0035	SPA0036	STY0042	t0037
CDS	SPC_0038	37313	38485	1	aslB	putative arylsulfatase regulatory protein	SC0032	STM0036	SPA0037	STY0043	t0038
CDS	SPC_0039	39013	39756	1	-	putative cytoplasmic protein	SC0033	STM0037	SPA0038	STY0045	t0039
pseudogene	SPC_0040	39956	40281	1	-	putative arylsulfatase	SCPS125	STM0038	SPA0039	STY0046	t0040
CDS	SPC_0041	40444	41610	1	nhaA	Na(+)/H(+) antiporter 1	SC0034	STM0039	SPA0040	STY0047	t0041
CDS	SPC_0042	41678	42571	1	nhaR	transcriptional activator protein NhaR	SC0035	STM0040	SPA0041	STY0048	t0042
CDS	SPC_0043	42626	44680	-1	-	putative glycosyl hydrolase	SC0036	STM0041	SPA0042	STY0049	t0043
CDS	SPC_0044	44705	46078	-1	-	putative transport protein	SCPS87	STM0042	SPA0043	STY0050	t0044
CDS	SPC_0045	46534	46797	-1	rpsT	30S ribosomal protein S20	SC0037	STM0043	SPA0044	STY0052	t0045
CDS	SPC_0046	46903	47118	1	yaaY	hypothetical protein	SC0038	STM0044	SPA0045	STY0053	t0046
CDS	SPC_0047	47126	48064	1	ribF	hypothetical protein	SC0039	STM0045	SPA0046	STY0054	t0047
CDS	SPC_0048	48073	50943	1	ileS	isoleucyl-tRNA synthetase	SC0040	STM0046	SPA0047	STY0055	t0048
CDS	SPC_0049	50943	51443	1	lspA	signal peptidase II	SC0041	STM0047	SPA0048	STY0056	t0049
CDS	SPC_0050	51457	51588	1	-	hypothetical protein	-	-	-	-	-
CDS	SPC_0051	51598	52047	1	fkpB	probable FkbB-type 16 kD peptidyl-prolyl cis-trans isomerase	SC0042	STM0048	SPA0049	STY0057	t0050
CDS	SPC_0052	52050	53000	1	lytB	4-hydroxy-3-methylbut-2-enyl diphosphate reductase	SC0043	STM0049	SPA0050	STY0058	t0051
CDS	SPC_0053	53112	53240	-1	-	hypothetical protein	-	-	-	-	-
CDS	SPC_0054	53251	54402	1	-	hypothetical protein	SC0044	STM0050	SPA0051	STY0059	t0052
CDS	SPC_0055	54418	55338	1	yaaF	putative nucleoside hydrolase (IUNH family)	SC0045	STM0051	SPA0052	STY0060	t0053
CDS	SPC_0056	55360	56046	-1	citB	transcriptional regulatory protein CitB	SC0046	STM0052	SPA0053	STY0061	t0054
CDS	SPC_0057	56048	57706	-1	citA	sensor kinase CitA	SC0047	STM0053	SPA0054	STY0062	t0055
CDS	SPC_0058	57802	59103	-1	oadB	oxaloacetate decarboxylase beta chain	SC0048 SC0766 SC3289	STM0054 STM0768 STM3351	SPA0055 SPA3218	STY0063 STY3531	t0056 t3266
CDS	SPC_0059	59119	60894	-1	oadA	oxaloacetate decarboxylase	SC0049 SC0765 SC3290	STM0055 STM3352	SPA0056 SPA3219	STY0064 STY3532	t0057 t3267
CDS	SPC_0060	60910	61152	-1	oadG	putative oxaloacetate decarboxylase subunit gamma	SC0050 SC0764	STM0056	SPA0057	STY0065	t0058
CDS	SPC_0061	61311	62657	-1	citC	citrate-sodium symporter	SC0051	STM0057	SPA0058	STY0066	t0059
CDS	SPC_0062	62908	63939	1	citC2	[citrate (PRO-3S)-lyase] ligase	SC0052	STM0058	SPA0059	STY0067	t0060
CDS	SPC_0063	63969	64262	1	citD2	citrate lyase acyl carrier protein	SC0053	STM0059	SPA0060	STY0068	t0061
CDS	SPC_0064	64277	65128	1	citE2	citrate lyase beta chain	SC0054	STM0060	SPA0061	STY0069	t0062
CDS	SPC_0065	65139	66659	1	citF2	citrate lyase alpha chain	SC0055 SC0650	STM0061 STM0621	SPA0062 SPA2113	STY0070 STY0670	t0063 t2246
CDS	SPC_0066	66659	67210	1	citX2	citx protein	SC0056	STM0062	SPA0063	STY0071	t0064
CDS	SPC_0067	67161	68096	1	citG	CitG protein	SC0057	STM0063	SPA0064	STY0072	t0065
CDS	SPC_0068	68276	69097	1	dapB	dihydrodipicolinate reductase	SC0058	STM0064	SPA0065	STY0073	t0066
CDS	SPC_0069	69201	69323	-1	-	hypothetical protein	-	-	-	-	-
CDS	SPC_0070	69747	69902	-1	-	hypothetical protein	SC0059	-	-	-	-
CDS	SPC_0071	69933	71108	1	carA	carbamoyl-phosphate synthase small subunit	SC0060	STM0066	SPA0067	STY0076	t0067
CDS	SPC_0072	71127	74354	1	carB	carbamoyl-phosphate synthase large subunit	SC0061	STM0067	SPA0068	STY0077	t0068
CDS	SPC_0073	74628	75023	1	caiF	transcriptional activator CaiF	SC0062	STM0068	SPA0069	STY0078	t0069
CDS	SPC_0074	75101	75697	-1	caiE	carnitine operon protein CaiE	SC0063	STM0069	SPA0070	STY0079	t0070
CDS	SPC_0075	75807	76592	-1	caiD	carnitinyl-CoA dehydratase	SC0064	STM0070	SPA0071	STY0080	t0071
CDS	SPC_0076	76646	78199	-1	caiC	crotonobetaine/carnitine-CoA ligase	SC0065	STM0071	SPA0072	STY0081	t0072
CDS	SPC_0077	78262	79533	-1	caiB	crotonobetainyl-CoA:carnitineCoA-transferase	SC0066	STM0072	SPA0073	STY0082	t0073
CDS	SPC_0078	79591	80733	-1	caiA	crotonobetainyl-CoA dehydrogenase	SC0067	STM0073	SPA0074	STY0083	t0074
CDS	SPC_0079	80768	82285	-1	caiT	L-carnitine/gamma-butyrobetaine antiporter	SC0068	STM0074	SPA0075	STY0084	t0075
CDS	SPC_0080	82513	82698	1	-	hypothetical protein	SC0069	-	-	-	-
CDS	SPC_0081	82748	83536	1	fixA	putative electron transfer flavoprotein subunit beta	SC0070	STM0075	SPA0076	STY0085	t0076
CDS	SPC_0082	83552	84493	1	fixB	putative electron transfer flavoprotein subunit alpha	SC0071	STM0076	SPA0077	STY0086	t0077
CDS	SPC_0083	84543	85829	1	fixC	FixC protein	SC0072	STM0077	SPA0078	STY0087	t0078
CDS	SPC_0084	85844	86113	1	fixX	ferredoxin like protein FixX	SC0073	STM0078	SPA0079	STY0088	t0079
CDS	SPC_0085	86194	87600	1	yaaU	putative metabolite transport protein	SC0074	STM0079	SPA0080	STY0089	t0080
CDS	SPC_0086	87656	87919	1	-	putative outer membrane lipoprotein	SC0075	STM0080	SPA0081	STY0091	t0081
CDS	SPC_0087	88205	88621	1	-	probable secreted protein	SC0076	STM0081	SPA0082	STY0093	t0082
CDS	SPC_0088	88657	88779	-1	-	hypothetical protein	-	-	-	-	-
CDS	SPC_0089	88844	89134	-1	-	putative secreted protein	SC0077	STM0082	SPA0083	STY0095	t0083
CDS	SPC_0090	89344	89538	1	-	hypothetical protein	SC0078	-	SPA0084	STY0096	t0084
CDS	SPC_0091	90032	91921	1	-	putative sulfatase	SC0079	STM0084	SPA0085	STY0098	t0086
CDS	SPC_0092	92475	93005	1	yabF	glutathione-regulated potassium-efflux system ancillary protein	SC0080	STM0085	SPA0086	STY0100	t0088
CDS	SPC_0093	92998	94860	1	kefC	glutathione-regulated potassium-efflux system protein	SC0081	STM0086	SPA0087	STY0101	t0089
CDS	SPC_0094	95059	95538	1	folA	dihydrofolate reductase type I	SC0082	STM0087	SPA0088	STY0102	t0090
CDS	SPC_0095	95644	96492	-1	apaH	diadenosinetetraphosphatase	SC0083	STM0088	SPA0089	STY0103	t0091
CDS	SPC_0096	96503	96862	-1	apaG	hypothetical protein	SC0084	STM0089	SPA0090	STY0104	t0092
CDS	SPC_0097	96883	97704	-1	ksgA	dimethyladenosine transferase	SC0085	STM0090	SPA0091	STY0105	t0093
CDS	SPC_0098	97701	98690	-1	pdxA	4-hydroxythreonine-4-phosphate dehydrogenase	SC0086	STM0091	SPA0092	STY0106	t0094
CDS	SPC_0099	98690	99976	-1	surA	survival protein SurA precursor	SC0087	STM0092	SPA0093	STY0107	t0095
CDS	SPC_0100	100030	102390	-1	imp	organic solvent tolerance protein precursor	SC0088	STM0093	SPA0094	STY0108	t0096
CDS	SPC_0101	102400	102516	-1	-	hypothetical protein	-	-	-	-	-
CDS	SPC_0102	102644	103456	1	djlA	Dna-J like membrane chaperone protein	SC0089	STM0094	SPA0095	STY0109	t0097
CDS	SPC_0103	103551	104210	-1	rluA	ribosomal large subunit pseudouridine synthase A	SC0090	STM0095	SPA0096	STY0110	t0098
CDS	SPC_0104	104222	107128	-1	hepA	ATP-dependent helicase HepA	SC0091	STM0096	SPA0097	STY0111	t0099
CDS	SPC_0105	107302	109653	-1	polB	DNA polymerase II	SC0092	STM0097	SPA0098	STY0112	t0100
CDS	SPC_0106	109697	110410	-1	-	putative secreted protein	SC0093	STM0098	SPA0101	-	-
CDS	SPC_0107	110835	111254	1	-	hypothetical protein	SC0094	STM0100	SPA0102	STY0117	t0104
CDS	SPC_0108	111260	112024	-1	araD	L-ribulose-5-phosphate 4-epimerase	SC0095	STM0101	SPA0103	STY0118	t0105
pseudogene	SPC_0109	112096	113598	-1	araA	L-arabinose isomerase	SC0096_SC0097	STM0102	SPA0104	STY0119	t0106
CDS	SPC_0110	113739	115280	-1	araB	ribulokinase	SCPS9	STM0103	SPA0105	STY0120	t0107
CDS	SPC_0111	115660	116505	1	araC	arabinose operon regulatory protein	SC0098	STM0104	SPA0106	STY0121	t0108
CDS	SPC_0112	116624	117391	1	yabI	DedA-family integral membrane protein	SC0099	STM0105	SPA0107	STY0122	t0109
CDS	SPC_0113	117430	118137	-1	yabJ	hypothetical ABC transporter	SC0100	STM0106	SPA0108	STY0123	t0110
CDS	SPC_0114	118121	119731	-1	thiP	thiamin ABC transporter membrane component	SC0101	STM0107	SPA0109	STY0124	t0111
CDS	SPC_0115	119707	120690	-1	tbpA	thiamine-binding periplasmic protein precursor	SC0102	STM0108	SPA0110	STY0125	t0112
CDS	SPC_0116	120868	122526	-1	yabN	putative ABC transporter periplasmic solute binding protein	SC0103	STM0109	SPA0111	STY0127	t0113
CDS	SPC_0117	122882	122998	-1	-	hypothetical protein	-	-	-	-	-
CDS	SPC_0118	123053	123340	1	-	hypothetical protein	SC0105	-	-	-	-
CDS	SPC_0119	123394	123999	-1	leuD	isopropylmalate isomerase small subunit	SC0106	STM0110	SPA0112	STY0129	t0114
CDS	SPC_0120	124010	125410	-1	leuC	isopropylmalate isomerase large subunit	SC0107	STM0111	SPA0113	STY0130	t0115
CDS	SPC_0121	125413	126504	-1	leuB	3-isopropylmalate dehydrogenase	SC0108	STM0112	SPA0114	STY0131	t0116
CDS	SPC_0122	126504	128075	-1	leuA	2-isopropylmalate synthase	SC0109	STM0113	SPA0115	STY0132	t0117
CDS	SPC_0123	128163	128249	-1	leuL	leu operon leader peptide	SC0110	STM0114	SPA0116	STY0133	t0118
CDS	SPC_0124	128825	129850	1	leuO	leucine transcriptional activator	SCPS15	STM0115	SPA0117	STY0134	t0119
CDS	SPC_0125	130172	131896	1	ilvI	acetolactate synthase III large subunit	SC0113	STM0116	SPA0118	STY0135	t0120
CDS	SPC_0126	131869	132390	1	ilvH	acetolactate synthase small subunit	SC0114	STM0117	SPA0119	STY0136	t0121
CDS	SPC_0127	132674	133678	1	fruR	fructose repressor	SC0115	STM0118	SPA0120	STY0138	t0122
CDS	SPC_0128	134284	134742	1	yabB	hypothetical protein	SC0116	STM0119	SPA0121	STY0139	t0123
CDS	SPC_0129	134744	135685	1	mraW	S-adenosyl-methyltransferase	SC0117	STM0120	SPA0122	STY0140	t0124
CDS	SPC_0130	135682	136047	1	ftsL	cell division protein FtsL	SC0118	STM0121	SPA0123	STY0141	t0125
CDS	SPC_0131	136063	137829	1	ftsI	penicillin-binding protein 3 precursor	SC0119 SC1830	STM0122 STM1836	SPA0124 SPA1037	STY0142 STY1965	t0126 t1042
CDS	SPC_0132	137888	139303	1	murE	UDP-N-acetylmuramoylalanyl-D-glutamate--2, 6-diaminopimelate ligase	SC0120	STM0123	SPA0125	STY0143	t0127
CDS	SPC_0133	139300	140658	1	murF	UDP-N-acetylmuramoylalanyl-D-glutamyl-2,6-diami nopimelate--D-alan alanyl ligase	SC0121	STM0124	SPA0126	STY0144	t0128
CDS	SPC_0134	140652	141734	1	mraY	phospho-N-acetylmuramoyl-pentapeptide-transferase	SC0122	STM0125	SPA0127	STY0145	t0129
CDS	SPC_0135	141737	143053	1	murD	UDP-N-acetylmuramoyl-L-alanyl-D-glutamatesynthetase	SC0123	STM0126	SPA0128	STY0146	t0130
CDS	SPC_0136	143080	144297	1	ftsW	cell division protein FtsW	SC0124	STM0127	SPA0129	STY0147	t0131
CDS	SPC_0137	144318	145361	1	murG	N-acetylglucosaminyl transferase	SC0125	STM0128	SPA0130	STY0148	t0132
CDS	SPC_0138	145480	146955	1	murC	UDP-N-acetylmuramate--L-alanine ligase	SC0126	STM0129	SPA0131	STY0149	t0133
CDS	SPC_0139	146948	147868	1	ddl	D-alanylalanine synthetase	SC0127	STM0130	SPA0132	STY0150	t0134
CDS	SPC_0140	147870	148700	1	ftsQ	cell division protein FtsQ	SC0128	STM0131	SPA0133	STY0151	t0135
CDS	SPC_0141	148697	149959	1	ftsA	cell division protein	SC0129	STM0132	SPA0134	STY0152	t0136
CDS	SPC_0142	150020	151171	1	ftsZ	cell division protein FtsZ	SC0130	STM0133	SPA0135	STY0153	t0137
CDS	SPC_0143	151272	152189	1	lpxC	UDP-3-O-[3-hydroxymyristoyl] N-acetylglucosamine deacetylase	SC0131	STM0134	SPA0136	STY0154	t0138
CDS	SPC_0144	152537	152965	1	yacA	SecA regulator SecM	SC0132	STM0135	SPA0137	STY0155	t0139
CDS	SPC_0145	153027	155732	1	secA	translocase	SC0133	STM0136	SPA0138	STY0156	t0140
CDS	SPC_0146	155884	156279	1	mutT	7,8-dihydro-8-oxoguanine-triphosphatase	SC0134	STM0137	SPA0139	STY0157	t0141
CDS	SPC_0147	156313	157302	-1	-	putative aldo/keto reductase	SC0135	-	SPA0140	STY0158	t0142
CDS	SPC_0148	157388	158329	1	-	putative LysR-family transcriptional regulator	SC0136	-	SPA0141	STY0159	t0143
CDS	SPC_0149	158326	158517	-1	yacG	zinc-binding protein	SC0137	STM0138	SPA0142	STY0160	t0144
CDS	SPC_0150	158527	159201	-1	yacF	hypothetical protein	SC0138	STM0139	SPA0143	STY0161	t0145
CDS	SPC_0151	159270	159776	-1	-	Dephospho-CoA kinase (Dephosphocoenzyme A kinase) ref|YP_215126.1| dephospho-CoA kinase	SC0139	STM0140	SPA0144	STY0162	t0146
CDS	SPC_0152	160116	161159	1	guaC	guanosine 5'-monophosphate oxidoreductase	SC0140	STM0141	SPA0145	STY0163	t0147
CDS	SPC_0153	161190	162392	-1	hofC	protein transport protein HofC	SC0141	STM0142	SPA0146	STY0164	t0148
CDS	SPC_0154	162382	163767	-1	hofB	protein transport protein HofB	SC0142	STM0143	SPA0147	STY0165	t0149
CDS	SPC_0155	163777	164214	-1	ppdD	prepilin peptidase dependent protein D precursor	SC0143	STM0144	SPA0148	STY0166	t0150
CDS	SPC_0156	164436	165329	-1	nadC	nicotinate-nucleotide pyrophosphorylase	SC0144	STM0145	SPA0149	STY0167	t0151
CDS	SPC_0157	165438	165980	1	ampD	N-acetyl-anhydromuramyl-L-alanine amidase	SC0145	STM0146	SPA0150	STY0168	t0152
CDS	SPC_0158	165977	166831	1	ampE	AmpE protein	SC0146	STM0147	SPA0151	STY0169	t0153
CDS	SPC_0159	166923	167873	-1	-	putatuve glycosysl hydrolase	SC0147	STM0148	SPA0152	STY0170	t0154
CDS	SPC_0160	167873	169279	-1	-	putative symporter	SC0148	STM0149	SPA0153	STY0171	t0155
CDS	SPC_0161	169477	170817	-1	-	APC family, aromatic amino acid transporter	SC0149	STM0150	SPA0154	STY0173	t0156
CDS	SPC_0162	171380	172144	1	pdhR	transcriptional regulator of pyruvate dehydrogenase complex	SC0150	STM0151	SPA0155	STY0174	t0157
CDS	SPC_0163	172304	174967	1	aceE	pyruvate dehydrogenase E1 component	SC0151	STM0152	SPA0156	STY0175	t0158
CDS	SPC_0164	174982	176874	1	aceF	dihydrolipoamide acetyltransferase	SC0152	STM0153	SPA0157	STY0176	t0159
pseudogene	SPC_0165	177073	178501	1	lpdA	lipoamide dehydrogenase	SC0153	STM0154	SPA0158	STY0177	t0160
CDS	SPC_0166	178588	178707	1	-	hypothetical protein	-	-	-	-	-
CDS	SPC_0167	178790	179074	1	-	probable secreted protein	SC0154	STM0155	SPA0159	STY0178	t0161
CDS	SPC_0168	179112	179903	-1	-	probable secreted protein	SC0155	STM0156	SPA0160	STY0179	t0162
CDS	SPC_0169	179973	181535	-1	yacH	hypothetical protein	SC0156	STM0157	SPA0161	STY0180	t0163
CDS	SPC_0170	182002	184521	1	acnB	aconitate hydratase	SC0157	STM0158	SPA0162	STY0181	t0164
CDS	SPC_0171	184561	185025	-1	-	hypothetical protein	SC0158	-	-	-	-
CDS	SPC_0172	185435	185701	-1	-	conserved hypothetical protein-putative phosphotyrosine protein phosphatase	SC0159	-	-	-	-
CDS	SPC_0173	185936	186391	1	-	hypothetical protein	SC0160	STM0160	SPA0163	STY0182	t0165
CDS	SPC_0174	186626	187579	1	kdgT	2-keto-3-deoxygluconate permease	SC0161	STM0161	SPA0164	STY0183	t0166
CDS	SPC_0175	187576	188847	1	-	hypothetical protein	SC0162	STM0162	SPA0165	STY0184	t0167
CDS	SPC_0176	188837	189820	1	-	4-hydroxythreonine-4-phosphate dehydrogenase	SC0163	STM0163	SPA0166	STY0185	t0168
CDS	SPC_0177	189830	190597	1	-	putative transcriptional regulator	SC0164	STM0164	SPA0167	STY0186	t0169
CDS	SPC_0178	190627	191421	-1	speD	S-adenosylmethionine decarboxylase proenzyme	SC0165	STM0165	SPA0168	STY0187	t0170
CDS	SPC_0179	191442	192302	-1	speE	spermidine synthase	SC0166	STM0166	SPA0169	STY0188	t0171
CDS	SPC_0180	192409	192735	-1	yacC	hypothetical protein	SC0167	STM0167	SPA0170	STY0189	t0172
CDS	SPC_0181	192952	194568	1	yacK	possible multicopper oxidase precursor	SC0168	STM0168	SPA0171	STY0190	t0173
CDS	SPC_0182	194646	197036	-1	gcd	glucose dehydrogenase	SC0169	STM0169	SPA0172	STY0191	t0174
CDS	SPC_0183	197230	197778	1	hpt	hypoxanthine-guanine phosphoribosyltransferase	SC0170	STM0170	SPA0173	STY0192	t0175
CDS	SPC_0184	197836	198498	-1	yadF	carbonic anhydrase	SC0171	STM0171	SPA0174	STY0193	t0176
CDS	SPC_0185	198607	199533	1	yadG	hypothetical ABC transporter ATP-binding protein	SC0172	STM0172	SPA0175	STY0194	t0178
CDS	SPC_0186	199530	200300	1	yadH	ABC transporter integral membrane protein	SC0173	STM0173	SPA0176	STY0195	t0177
CDS	SPC_0187	200417	201496	-1	stiH	putative fimbriae	SC0174	STM0174	-	-	-
CDS	SPC_0188	201505	204006	-1	stiC	putativie fimbrial usher	SC0175 SC0585 SC4438	STM0023 STM0175 STM0546 STM3638 STM4593	SPA0023 SPA2179 SPA4403	STY0593	t2317
CDS	SPC_0189	204078	204761	-1	stiB	putative fimbrial chaparone	SC0176	STM0176	-	-	-
CDS	SPC_0190	204809	205348	-1	stiA	putative fimbrial subunit	SC0177	STM0177	-	-	-
CDS	SPC_0191	205563	205676	-1	-	hypothetical protein	-	-	-	-	-
CDS	SPC_0192	205718	206158	1	yadI	putative PTS enzyme	SC0178	STM0178	SPA0177	STY0196	t0179
CDS	SPC_0193	206226	207449	1	yadE	hypothetical protein	SC0179	STM0179	SPA0178	STY0197	t0180
CDS	SPC_0194	207456	207836	-1	panD	aspartate 1-decarboxylase precursor	SC0180	STM0180	SPA0186	STY0198	t0181
CDS	SPC_0195	207931	208785	-1	panC	pantoate--beta-alanine ligase	SC0181	STM0181	SPA0187	STY0199	t0182
CDS	SPC_0196	208911	209702	-1	panB	3-methyl-2-oxobutanoate hydroxymethyltransferase	SC0182	STM0182	SPA0188	STY0200	t0183
CDS	SPC_0197	209823	210302	-1	folK	2-amino-4-hydroxy-6- hydroxymethyldihydropteridine pyrophosphokinase	SC0183	STM0183	SPA0189	STY0208	t0191
CDS	SPC_0198	210299	211717	-1	pcnB	polyA polymerase I	SC0184	STM0184	SPA0190	STY0209	t0192
CDS	SPC_0199	211858	212799	-1	yadB	glutamyl-tRNA synthetase	SC0185	STM0185	SPA0191	STY0210	t0193
CDS	SPC_0200	212823	213278	-1	dksA	dosage-dependent dnaK suppressor protein	SC0186	STM0186	SPA0192	STY0211	t0194
CDS	SPC_0201	213455	214165	-1	sfsA	sugar fermentation stimulation protein	SC0187	STM0187	SPA0193	STY0212	t0195
CDS	SPC_0202	214176	214706	-1	ligT	2'-5' RNA ligase	SC0188	STM0188	SPA0194	STY0213	t0196
CDS	SPC_0203	214734	217208	1	hrpB	ATP-dependent helicase HrpB	SC0189	STM0189	SPA0195	STY0214	t0197
CDS	SPC_0204	217349	219871	1	mrcB	penicillin-binding protein 1b	SC0190	STM0190	SPA0196	STY0215	t0198
CDS	SPC_0205	220010	220150	-1	-	hypothetical protein	-	-	-	-	-
CDS	SPC_0206	220164	222353	1	fhuA	outer membrane ferrichrome receptor protein precursor	SC0191	STM0191	SPA0197	STY0218	t0199
CDS	SPC_0207	222402	223199	1	fhuC	ferrichrome transport ATP-binding protein FhuC	SC0192	STM0192	SPA0198	STY0219	t0200
CDS	SPC_0208	223199	224089	1	fhuD	ferrichrome-binding periplasmic protein precursor	SC0193	STM0193	SPA0199	STY0220	t0201
CDS	SPC_0209	224086	226143	1	fhuB	ferrichrome transport protein FhuB precursor	SC0194	STM0194	SPA0200	STY0221	t0202
CDS	SPC_0210	226180	226386	1	-	hypothetical protein	-	-	-	-	-
CDS	SPC_0211	227082	227642	1	stfA	putative fimbrial subunit	SC0195	STM0195	SPA0201	-	-
CDS	SPC_0212	227728	230385	1	stfC	putative fimbrial outer membrane usher	SC0196 SC2890	STM0196	SPA2813 SPA0202	STY3086	t2857
pseudogene	SPC_0213	230403	231155	1	stfD	putative periplasmic fimbrial chaperone	SC0197	STM0197	SPA0203	-	-
CDS	SPC_0214	231219	231686	1	stfE	putative minor fimbrial subunit	SC0198	STM0198	SPA0204	-	-
CDS	SPC_0215	231683	232159	1	stfF	putative minor fimbrial subunit	SC0199	STM0199	SPA0205	-	-
CDS	SPC_0216	232159	232689	1	stfG	putative minor fimbrial subunit; putative adhesin	SC0200	STM0200	SPA0206	-	-
CDS	SPC_0217	232689	233534	1	-	hypothetical protein	SC0201	STM0201	SPA0207	-	-
CDS	SPC_0218	233642	234922	-1	hemL	glutamate-1-semialdehyde aminotransferase	SC0202	STM0202	SPA0208	STY0223	t0203
CDS	SPC_0219	235092	236513	1	yadQ	chloride channel protein	SC0203	STM0203	SPA0209	STY0225	t0204
CDS	SPC_0220	236583	236939	1	yadR	hypothetical protein	SC0204	STM0204.S	SPA0210	STY0226	t0205
CDS	SPC_0221	237040	237663	-1	yadS	hypothetical protein	SC0205	STM0205	SPA0211	STY0227	t0206
CDS	SPC_0222	237700	238488	-1	btuF	vitamin B12-transporter protein BtuF	SC0206	STM0206	SPA0212	STY0228	t0207
CDS	SPC_0223	238493	239191	-1	mtn	5'-methylthioadenosine/S-adenosylhomocysteine nucleosidase	SC0207	STM0207	SPA0213	STY0229	t0208
CDS	SPC_0224	239234	240793	1	dgt	deoxyguanosinetriphosphate triphosphohydrolase	SC0208	STM0208	SPA0214	STY0230	t0209
CDS	SPC_0225	240923	242350	1	htrA	protease DO precursor; heat shock protein HtrA	SC0209	STM0209	SPA0215	STY0231	t0210
CDS	SPC_0226	242479	243660	1	yaeG	hypothetical protein	SC0210	STM0210	SPA0216	STY0232	t0211
CDS	SPC_0227	243749	244153	-1	yaeH	hypothetical protein	SC0211	STM0211	SPA0217	STY0233	t0212
CDS	SPC_0228	244381	245682	1	-	putative inner membrane protein	SC0212	STM0212	SPA0218	STY0235	t0213
CDS	SPC_0229	245719	246543	-1	dapD	2,3,4,5-tetrahydropyridine-2-carboxylate N-succinyltransferase	SC0213	STM0213	SPA0219	STY0236	t0214
CDS	SPC_0230	246573	249254	-1	glnD	PII uridylyl-transferase	SC0214	STM0214	SPA0220	STY0237	t0215
CDS	SPC_0231	249358	250152	-1	map	methionine aminopeptidase	SC0215	STM0215	SPA0221	STY0238	t0216
CDS	SPC_0232	250618	251328	1	rpsB	30S ribosomal protein S2	SC0216	STM0216	SPA0223	STY0239	t0217
CDS	SPC_0233	251541	252437	1	tsf	elongation factor Ts	SC0217	STM0217	SPA0224	STY0240	t0218
CDS	SPC_0234	252582	253307	1	pyrH	uridylate kinase	SC0218	STM0218	SPA0225	STY0241	t0219
CDS	SPC_0235	253454	254011	1	frr	ribosome releasing factor	SC0219	STM0219	SPA0226	STY0242	t0220
CDS	SPC_0236	254063	255349	1	dxr	1-deoxy-D-xylulose 5-phosphate reductoisomerase	SC0220	STM0220	SPA0227	STY0243	t0221
CDS	SPC_0237	255662	256420	1	uppS	undecaprenyl pyrophosphate synthetase	SC0221	STM0221	SPA0228	STY0244	t0222
CDS	SPC_0238	256433	257290	1	cdsA	phosphatidate cytidylyltransferase	SC0222	STM0222	SPA0229	STY0245	t0223
CDS	SPC_0239	257302	258654	1	yaeL	hypothetical protein	SC0223	STM0223	SPA0230	STY0246	t0224
CDS	SPC_0240	258686	261103	1	yaeT	outer membrane protein precursor	SC0224	STM0224	SPA0231	STY0247	t0225
CDS	SPC_0241	261226	261711	1	ompH	outer membrane protein OmpH precursor	SC0225	STM0225	SPA0232	STY0248	t0226
CDS	SPC_0242	261715	262740	1	lpxD	UDP-3-O-[3-hydroxymyristoyl] glucosamine N-acyltransferase	SC0226	STM0226	SPA0233	STY0249	t0227
CDS	SPC_0243	262846	263301	1	fabZ	(3R)-hydroxymyristoyl ACP dehydratase	SC0227	STM0227	SPA0234	STY0250	t0228
CDS	SPC_0244	263305	264093	1	lpxA	UDP-N-acetylglucosamine acyltransferase	SC0228	STM0228	SPA0235	STY0251	t0229
CDS	SPC_0245	264093	265241	1	lpxB	lipid-A-disaccharide synthase	SC0229	STM0229	SPA0236	STY0252	t0230
CDS	SPC_0246	265238	265834	1	rnhB	ribonuclease HII	SC0230	STM0230	SPA0237	STY0253	t0231
CDS	SPC_0247	265906	269340	1	dnaE	DNA polymerase III subunit alpha	SC0231	STM0231	SPA0238	STY0254	t0232
CDS	SPC_0248	269353	270312	1	accA	acetyl-CoA carboxylase alpha subunit	SC0232	STM0232	SPA0239	STY0255	t0233
CDS	SPC_0249	270493	272256	1	-	putative secreted chitinase	SC0233	STM0233	SPA0240	STY0257	t0235
CDS	SPC_0250	272332	274473	1	ldcC	lysine decarboxylase	SC0234 SC2554	STM0234 STM2559	SPA0241 SPA0307	STY0259 STY2806	t0236 t0297
CDS	SPC_0251	274529	274918	1	yaeR	hypothetical protein	SC0235	STM0235	SPA0242	STY0260	t0237
pseudogene	SPC_0252	274981	276272	1	mesJ	cell cycle protein	SC0236	STM0236	SPA0243	STY0261	t0238
CDS	SPC_0253	276356	276550	-1	-	modulator of Rho-dependent transcription termination	SC0237	STM0237	SPA0244	STY0262	t0239
CDS	SPC_0254	276603	276821	-1	yaeP	hypothetical protein	SC0238	STM0238	SPA0245	STY0263	t0240
CDS	SPC_0255	277001	277546	1	yaeQ	hypothetical protein	SC0239	STM0239	SPA0246	STY0264	t0241
CDS	SPC_0256	277543	277965	1	yaeJ	hypothetical protein	SC0240	STM0240	SPA0247	STY0265	t0242
CDS	SPC_0257	277997	278698	1	cutF	copper homeostasis protein CutF precursor	SCPS46	STM0241(p)	SPA0248	STY0266	t0243
CDS	SPC_0258	278772	280490	-1	proS	prolyl-tRNA synthetase	SC0241	STM0242	SPA0249	STY0269	t0245
CDS	SPC_0259	280601	281308	-1	yaeB	hypothetical protein	SC0242	STM0243	SPA0250	STY0270	t0246
CDS	SPC_0260	281305	281709	-1	rcsF	RcsF protein	SC0243	STM0244	SPA0251	STY0271	t0247
CDS	SPC_0261	281828	282643	-1	yaeC	putative lipoprotein precursor	SC0244	STM0245	SPA0252	STY0272	t0248
CDS	SPC_0262	282682	283320	-1	yaeE	putative ABC transporter permease protein	SC0245	STM0246	SPA0253	STY0273	t0249
CDS	SPC_0263	283328	284359	-1	abc	putative ABC transporter ATP-binding protein	SC0246	STM0247	SPA0254	STY0274	t0250
CDS	SPC_0264	284549	285115	1	yaeD	hypothetical protein	SC0247	STM0248	SPA0255	STY0275	t0251
rRNA	SPC_r001	285489	287030	1	-	16S ribosomal RNA
tRNA	SPC_t001	287100	287176	1	-	tRNA-Ile
tRNA	SPC_t002	287286	287361	1	-	tRNA-Ala
rRNA	SPC_r002	287542	290449	1	-	23S ribosomal RNA
rRNA	SPC_r003	290541	290660	1	-	5S ribosomal RNA
tRNA	SPC_t003	290850	290926	1	-	tRNA-Asp
CDS	SPC_0265	291091	291894	1	yafB	hypothetical oxidoreductase	SC0251	STM0255	SPA2514	STY0276	t2610
CDS	SPC_0266	291916	292830	-1	yafC	hypothetical transcriptional regulator	SC0252	STM0256	SPA2513	STY0277	t2609
CDS	SPC_0267	292935	294110	1	-	putative drug efflux protein	SC0253	STM0257	SPA2512	STY0278	t2608
CDS	SPC_0268	294242	295042	1	yafD	hypothetical protein	SC0254	STM0258	SPA2511	STY0279	t2607
CDS	SPC_0269	295120	295890	1	yafE	putative methyltransferase	SC0255	STM0259	SPA2510	STY0280	t2606
CDS	SPC_0270	295946	297313	-1	mltD	membrane-bound lytic murein transglycosylase d precursor	SC0256	STM0260	SPA2509	STY0281	t2605
CDS	SPC_0271	297385	298140	-1	gloB	probable hydroxyacylglutathione hydrolase	SC0257	STM0261	SPA2508	STY0282	t2604
CDS	SPC_0272	298229	298897	1	yafS	hypothetical protein	SC0258	STM0262	SPA2507	STY0283	t2603
CDS	SPC_0273	298894	299361	-1	rnhA	ribonuclease H	SC0259	STM0263	SPA2506	STY0284	t2602
CDS	SPC_0274	299416	300156	1	dnaQ	DNA polymerase III subunit epsilon	SC0260	STM0264	SPA2505	STY0285	t2601
tRNA	SPC_t004	300290	300366	1	-	tRNA-Asp
CDS	SPC_0275	300684	301742	-1	-	putative cytoplasmic protein	SC0261	STM0266	SPA2503	STY0286	t2599
CDS	SPC_0276	301753	302748	-1	-	hypothetical protein	SC0262	STM0267	SPA2502	STY0288	t2596
CDS	SPC_0277	302745	304628	-1	-	hypothetical protein	SC0263	STM0268	SPA2501	STY0289	t2597
CDS	SPC_0278	304644	305138	-1	-	hypothetical protein	SC0264	STM0269	SPA2500	STY0290	t2595
CDS	SPC_0279	305135	305959	-1	-	hypothetical protein	SC0265	STM0270	SPA2499	STY0291	t2594
CDS	SPC_0280	305946	306836	-1	-	hypothetical protein	SC0266	STM0271	SPA2498	STY0292	t2593
CDS	SPC_0281	306857	306928	-1	-	hypothetical protein	SC0267	-	SPA2497	STY0293	t2592
CDS	SPC_0282	307216	309855	1	-	ClpB-like protein	SCPS50	STM0272	SPA2496	STY0294	t2591
CDS	SPC_0283	309955	310497	1	-	hypothetical protein	SC0268	STM0273	SPA2493	STY0297	t2588
CDS	SPC_0284	310521	312029	1	-	putative cytoplasmic protein	SC0269	STM0274	SPA2492	STY0298	t2587
CDS	SPC_0285	312303	312482	1	-	hypothetical protein	SC0270	-	SPA2491	STY0300	t2586
CDS	SPC_0286	312660	312941	1	-	putative cytoplasmic protein	SC0271	STM0275.s	SPA2490	-	-
CDS	SPC_0287	313193	313678	1	-	hypothetical protein	SC0272	STM0276	SPA2489	STY0302	t2584
CDS	SPC_0288	313790	314281	1	-	probable lipoprotein	SC0273	STM0280	SPA2484	STY0303	t2583
CDS	SPC_0289	314285	315628	1	-	hypothetical protein	SC0274	STM0281	SPA2483	STY0304	t2582
CDS	SPC_0290	315625	316929	1	-	hypothetical protein	SC0275	STM0282	SPA2482	STY0305	t2581
CDS	SPC_0291	316934	317707	1	-	hypothetical protein	SC0276	STM0283	SPA2481	STY0306	t2580
CDS	SPC_0292	318119	318340	1	-	putative shiga-like toxin A subunit	SC0277	STM0284	SPA2480	-	-
CDS	SPC_0293	318373	321999	1	-	putative inner membrane protein	SC0278	STM0285	SPA2479	-	-
CDS	SPC_0294	322032	322787	1	-	hypothetical protein	SC0279	STM0286	SPA2478	STY0310	t2577
CDS	SPC_0295	322784	323200	1	-	probable secreted protein	SC0280	STM0287	-	STY0316	t2574
CDS	SPC_0296	323224	323745	1	-	putative cytoplasmic protein	SC0281	STM0288	-	STY0317	t2573
CDS	SPC_0297	323886	324095	1	-	hypothetical protein	-	-	-	-	-
CDS	SPC_0298	324141	326375	1	-	Rhs-family protein	SC0282	STM0289	SPA2471	STY0319	t2571
CDS	SPC_0299	326435	326893	1	-	hypothetical protein	SC0283	-	-	-	-
CDS	SPC_0300	326909	331690	1	rhs	Rhs-family protein	SC0284	STM0291	SPA2470	STY0321 STY0324	t2566 t2569
CDS	SPC_0301	331709	332017	1	-	hypothetical protein	SC0285	-	-	-	-
CDS	SPC_0302	332076	332333	-1	-	hypothetical protein	SC0286	STM0294.1N	-	-	-
CDS	SPC_0303	332957	333097	1	-	rhs core protein with extension	-	-	-	-	-
CDS	SPC_0304	333806	334237	1	-	hypothetical protein	SC0287	-	-	-	-
CDS	SPC_0305	334555	334833	1	-	putative cytoplasmic protein	SC0288	STM0295	SPA2468	-	-
CDS	SPC_0306	334900	335142	-1	-	putative cytoplasmic protein	SC0289	340630_340389(p)	SPA2467	STY0328	t2563
CDS	SPC_0307	335267	335464	1	-	hypothetical protein	-	STM0297	SPA2466	-	-
CDS	SPC_0308	335690	335971	1	-	hypothetical protein	SC0291	-	SPA2465	-	-
CDS	SPC_0309	336721	337233	1	safA	putative outer membrane protein	SC0292	STM0299	SPA2464	STY0332	t2561
CDS	SPC_0310	337257	338054	1	safB	periplasmic fimbrial chaperone protein	SC0293	STM0300	SPA2463	STY0335	t2559
pseudogene	SPC_0311	338078	340587	1	safC	putative fimbriae usher	SC0294	STM0301	SPA2462	STY0336	t2558
CDS	SPC_0312	340609	341079	1	safD	putative fimbriae subunit	SC0295	STM0302	SPA2461	STY0337	t2557
CDS	SPC_0313	341415	342308	1	-	hypothetical protein	SC0296	STM0303	SPA2460	STY0338	t2556
CDS	SPC_0314	342791	342922	1	-	hypothetical protein	-	-	-	STY0339	t2555
CDS	SPC_0315	343125	344072	1	sinR	LysR-family transcriptional regulator SinR	SC0297	STM0304	SPA2459	STY0341	t2554
CDS	SPC_0316	344192	344407	1	-	putative cytoplasmic protein	-	STM0305	SPA2458	STY0342	t2553
CDS	SPC_0317	344411	345130	-1	-	possible outer membrane adhesin	SC0307	STM0306	SPA2449	STY0351	t2544
CDS	SPC_0318	345476	345883	-1	-	probable secreted protein	SC0308	STM0307	SPA2448	STY0352	t2543
CDS	SPC_0319	346193	346951	-1	yafV	possible hydrolase	SC0309	STM0308	SPA2447	STY0353	t2542
CDS	SPC_0320	347069	349513	-1	fadE	acyl-CoA dehydrogenase	SC0310	STM0309	SPA2446	STY0354	t2541
CDS	SPC_0321	349735	350331	1	ghmA	phosphoheptose isomerase	SC0311	STM0310	SPA2445	STY0355	t2540
CDS	SPC_0322	350544	351311	1	yafJ	hypothetical protein	SC0312	STM0311	SPA2444	STY0356	t2539
CDS	SPC_0323	351282	352019	-1	yafK	hypothetical protein	SC0313	STM0312	SPA2443	STY0357	t2538
CDS	SPC_0324	352269	353324	1	dinP	DNA polymerase IV	SC0314	STM0313	SPA2442	STY0358	t2537
CDS	SPC_0325	353531	354682	1	-	hypothetical protein	SC0315	STM0314(p)	SPA2441	STY0359	t2536
CDS	SPC_0326	354679	355293	1	prfH	peptide chain release factor 2	SC0316	STM0315	SPA2440	STY0360	t2535
CDS	SPC_0327	355449	356906	-1	pepD	aminoacyl-histidine dipeptidase precursor	SC0317	STM0316	SPA2439	STY0361	t2534
CDS	SPC_0328	357155	357613	1	gpt	xanthine phosphoribosyltransferase	SC0318	STM0317	SPA2438	STY0362	t2533
CDS	SPC_0329	357702	358946	1	yafA	hypothetical protein	SC0319	STM0318	SPA2437	STY0363	t2532
CDS	SPC_0330	359004	359405	1	crl	curlin genes transcriptional activator	SC0320	STM0319	SPA2436	STY0364	t2531
CDS	SPC_0331	359456	360514	-1	phoE	outer membrane pore protein E precursor	SC0321	STM0320	SPA2435	STY0365	t2530
CDS	SPC_0332	360522	360701	-1	-	hypothetical protein	-	-	-	-	-
CDS	SPC_0333	360754	361893	1	proB	gamma-glutamyl kinase	SC0322	STM0321	SPA2434	STY0366	t2529
CDS	SPC_0334	361905	363155	1	proA	gamma-glutamyl phosphate reductase	SC0323	STM0322	SPA2433	STY0367	t2528
tRNA	SPC_t005	363271	363346	1	-	tRNA-Thr
CDS	SPC_0335	363782	364405	-1	-	putative IS3 transposase	SC0371	STM0325 STM2769	-	-	-
pseudogene	SPC_0336	364572	365277	1	-	putative HSP70 class molecular chaperone	SCPS67	STM0326	-	-	-
CDS	SPC_0338	365483	365710	1	-	putative cytoplasmic protein	SC0372	STM0327	-	-	-
CDS	SPC_0339	366057	367289	1	-	putative permease	SC0373	STM0328.s	-	-	-
CDS	SPC_0340	367421	368839	1	-	isopropylmalate isomerase large subunit	SC0374	STM0329	-	-	-
CDS	SPC_0341	368841	369467	1	-	putative 3-isopropylmalate isomerase	SC0375	STM0330	-	-	-
CDS	SPC_0342	369482	370360	1	-	putative fumarylacetoacetate (FAA) hydrolase	SC0376	STM0331	-	-	-
CDS	SPC_0343	370360	371145	1	-	putative hydrolase or acyltransferase	SC0377	STM0332	-	-	-
CDS	SPC_0344	371312	372277	1	-	putative transcriptional regulator	SC0378	STM0333	-	-	-
CDS	SPC_0345	372222	372494	-1	-	putative cytoplasmic protein	-	STM0334	-	-	-
CDS	SPC_0346	373185	373583	1	-	probable secreted protein	SC0379	STM0335	SPA2384	STY0368	t2526
CDS	SPC_0347	373630	374331	-1	stbE	fimbrial chaperone protein	SCPS73	STM0336	SPA2383	STY0369	t2525
CDS	SPC_0348	374354	375655	-1	stbD	putative fimbrial protein	SC0380	STM0337	SPA2382	STY0370	t2524
CDS	SPC_0349	375684	378245	-1	stbC	outer membrane fimbrial usher protein	SC0381	STM0338	SPA2381	STY0371	t2523
CDS	SPC_0350	378229	378990	-1	stbB	fimbrial chaperone protein	SC0382	STM0339	SPA2380	STY0372	t2522
CDS	SPC_0351	379052	379588	-1	stbA	probable fimbrial protein	SC0383	STM0340	SPA2379	STY0373	t2521
CDS	SPC_0352	380252	380986	1	-	possible transmembrane regulator	SC0384	STM0341	SPA2378	STY0374	t2520
CDS	SPC_0353	380959	381459	1	-	putative periplasmic protein	SC0385	STM0342	SPA2377	STY0375	t2519
CDS	SPC_0354	381759	383333	1	-	putative rtn protein	SC0386	STM0343	SPA2376	STY0376	t2518
CDS	SPC_0355	383397	384176	1	-	possible transmembrane regulator	SC0387	STM0344	SPA2375	STY0377	t2517
CDS	SPC_0356	384149	384637	1	-	putative inner membrane protein	SC0388	STM0345	-	STY0378	t2516
pseudogene	SPC_0357	385038	385561	1	-	possible outer membrane protein	SC0389	STM0346	SPA2373	STY0380	t2515
CDS	SPC_0358	385705	386346	1	-	putative response regulator	SC0390	STM0347	SPA2372	STY0381	t2514
CDS	SPC_0359	386402	386581	1	-	putative inner membrane protein	SC0391	STM0348	SPA2371	STY0382	t2513
CDS	SPC_0360	386639	386998	1	-	probable lipoprotein	SC0392	STM0349	SPA2370	STY0383	t2512
CDS	SPC_0361	387068	388525	-1	-	outer membrane efflux-like protein	SC0393	STM0350.S	-	-	-
CDS	SPC_0362	388542	391709	-1	-	putative cation efflux system protein	SCPS77	STM0351 STM0475 STM2481 STM3391	SPA0388 SPA2247 SPA3258	STY0519 STY2719	t0378 t2385
CDS	SPC_0363	391706	392911	-1	-	putative cation efflux pump	SC0394	STM0352.S	-	-	-
CDS	SPC_0364	393209	395497	1	-	putative cation transport ATPase	SCPS79	STM0353	-	-	-
CDS	SPC_0365	395509	395973	1	-	putative transcriptional regulator	SC0395	STM0354	-	-	-
CDS	SPC_0366	396051	396245	1	-	putative copper chaperone	SC0396	STM0355	-	-	-
CDS	SPC_0367	396537	397790	1	-	putative metabolite transport protein	SC0397	STM0356	SPA2367	STY0387	t2508
CDS	SPC_0368	397979	399937	1	mod	Type III restriction-modification system StyLTI enzyme mod	SC0398	STM0357	SPA2366	STY0388	t2507
CDS	SPC_0369	399944	402919	1	res	DNA restriction enzyme	SC0399	STM0358.S	SPA2365	STY0389	t0871 t2506
CDS	SPC_0370	403414	404817	1	-	probable terminal oxidase subunit I	SC0401	STM0360	SPA2363	STY0392	t2504
CDS	SPC_0371	404814	405824	1	-	probable terminal oxidase subunit II	SC0402	STM0361	SPA2362	STY0393	t2503
CDS	SPC_0372	405841	406065	1	-	hypothetical protein	SC0403	STM0362	-	STY0394	t2502
CDS	SPC_0373	406161	407165	1	-	AraC-family transcriptional regulator	SC0404	STM0363	SPA2360	STY0395	t2501
CDS	SPC_0374	407329	409419	1	foxA	ferrioxamine B receptor precursor	SC0405	STM0364	SPA2359	STY0396	t2500
CDS	SPC_0375	409460	410092	-1	yahN	RhtC-like transporter	SC0406	STM0365	SPA2358	STY0397	t2499
CDS	SPC_0376	410345	410599	1	yahO	probable secreted protein	SC0407	STM0366	SPA2357	STY0398	t2498
CDS	SPC_0377	410735	412360	-1	prpR	propionate catabolism operon regulatory protein	SC0408	STM0367	SPA2356	STY0399	t2497
CDS	SPC_0378	412626	413513	1	prpB	putative carboxyvinyl-carboxyphosphonate phosphorylmutase	SC0409	STM0368	SPA2355	STY0400	t2496
CDS	SPC_0379	413636	414805	1	prpC	citrate synthase	SC0410	STM0369	SPA2354	STY0401	t2495
CDS	SPC_0380	414843	416294	1	prpD	2-methylcitrate dehydratase	SC0411	STM0370	SPA2353	STY0402	t2494
pseudogene	SPC_0381	416335	418221	1	prpE	PrpE protein	SC0412	STM0371	SPA2352	STY0403	t2493
CDS	SPC_0382	418328	419302	-1	hemB	delta-aminolevulinic acid dehydratase	SC0413	STM0372	SPA2351	STY0404	t2492
CDS	SPC_0383	419815	422700	1	-	puative autotransporter/virulence factor	SC0414	STM0373	SPA2350	STY0405	t2491
CDS	SPC_0384	422780	423409	1	yaiV	hypothetical protein	SC0415	STM0374	SPA2349	STY0406	t2490
CDS	SPC_0385	423454	424611	-1	ampH	penicillin-binding protein AmpH	SC0416	STM0375	SPA2348	STY0407	t2489
CDS	SPC_0386	424955	426178	1	sbmA	probable ABC-transporter inner membrane protein SbmA	SC0417	STM0376	SPA2347	STY0408	t2488
CDS	SPC_0387	426193	427287	1	yaiW	putative lipoprotein	SC0418	STM0377	SPA2346	STY0409	t2487
CDS	SPC_0388	427325	427633	-1	yaiY	hypothetical protein	SC0419	STM0378	SPA2345	STY0410	t2486
CDS	SPC_0389	427901	428116	1	yaiZ	hypothetical protein	SC0420	STM0379	SPA2344	STY0411	t2485
CDS	SPC_0390	428142	429254	-1	ddl	D-alanylalanine synthetase	SC0421	STM0380	SPA2343	STY0412	t2484
CDS	SPC_0391	429314	430027	1	-	hypothetical protein	SC0422	STM0381	SPA2342	STY0413	t2483
CDS	SPC_0392	430196	431407	1	-	possible efflux pump	SC0423	STM0382	SPA2341	STY0414	t2482
CDS	SPC_0393	431698	431964	1	yaiB	hypothetical protein	SC0424	STM0383	SPA2340	STY0415	t2481
CDS	SPC_0394	432312	432632	1	psiF	phosphate starvation-inducible protein PsiF	SC0425	STM0384	SPA2339	STY0417	t2480
CDS	SPC_0395	432724	433836	1	adrA	adrA protein	SC0426	STM0385	SPA2338	STY0418	t2479
CDS	SPC_0396	433851	434660	-1	proC	pyrroline-5-carboxylate reductase	SC0427	STM0386	SPA2337	STY0419	t2478
CDS	SPC_0397	434800	435255	1	yaiI	hypothetical protein	SC0428	STM0387	SPA2336	STY0420	t2477
CDS	SPC_0398	435440	435985	1	aroL	shikimate kinase II	SC0429	STM0388	SPA2335	STY0421	t2476
CDS	SPC_0399	436012	436203	1	yaiA	hypothetical protein	SC0430	STM0389	SPA2334	STY0422	t2475
CDS	SPC_0400	436454	437131	1	aroM	protein of aro operon, regulated by aroR	SC0431	STM0390	SPA2333	STY0423	t2474
CDS	SPC_0401	437202	437486	1	yaiE	hypothetical protein	SC0432	STM0391	SPA2332	STY0424	t2473
CDS	SPC_0402	437524	438447	-1	rdgC	recombination associated protein	SC0433	STM0392	SPA2331	STY0425	t2472
CDS	SPC_0403	438561	439469	1	yajF	hypothetical ROK-family protein	SC0434	STM0393	SPA2330	STY0426	t2471
CDS	SPC_0404	439489	440715	-1	araJ	MFS family, arabinose polymer transporter	SC0435	STM0394	SPA2329	STY0428	t2470
CDS	SPC_0405	440834	443974	-1	sbcC	exonuclease SbcC	SC0436	STM0395	SPA2328	STY0429	t2469
CDS	SPC_0406	443971	445173	-1	sbcD	exonuclease SbcD	SC0437	STM0396	SPA2327	STY0430	t2468
CDS	SPC_0407	445215	445346	-1	-	hypothetical protein	-	-	-	-	-
CDS	SPC_0408	445388	446077	1	phoB	phosphate regulon transcriptional regulatory protein PhoB	SC0438	STM0397	SPA2326	STY0432	t2467
CDS	SPC_0409	446147	447442	1	phoR	phosphate regulon sensor protein PhoR	SC0439	STM0398	SPA2325	STY0433	t2466
CDS	SPC_0410	447851	449170	1	brnQ	branched chain amino acid transport system II carrier protein	SC0441	STM0399	SPA2324	STY0435	t2465
CDS	SPC_0411	449185	450615	1	proY	proline-specific permease ProY	SC0442	STM0400	SPA2323	STY0438	t2463
CDS	SPC_0412	450777	452594	1	malZ	maltodextrin glucosidase	SC0443	STM0401	SPA2322	STY0439	t2462
CDS	SPC_0413	452666	453268	-1	-	probable peroxidase	SC0444	STM0402	SPA2321	STY0440	t2461
CDS	SPC_0414	453478	454059	-1	yajB	hypothetical protein	SC0445	STM0403	SPA2320	STY0441	t2460
CDS	SPC_0415	454153	455217	1	queA	S-adenosylmethionine:tRNA ribosyltransferase-isomerase	SC0446	STM0404	SPA2319	STY0442	t2459
CDS	SPC_0416	455414	456541	1	tgt	queuine tRNA-ribosyltransferase	SC0447	STM0405	SPA2318	STY0443	t2458
CDS	SPC_0417	456564	456896	1	yajC	preprotein translocase subunit YajC	SC0448	STM0406	SPA2317	STY0444	t2457
CDS	SPC_0418	456957	458771	1	secD	protein export protein SecD	SC0449	STM0407	SPA2316	STY0445	t2456
CDS	SPC_0419	458782	459753	1	secF	protein export protein SecF	SC0450	STM0408	SPA2315	STY0446	t2455
CDS	SPC_0420	459898	460263	1	-	hypothetical protein	SC0451	STM0409	SPA2314	STY0447	t2454
CDS	SPC_0421	460289	460981	1	-	putative DeoR-family transcriptional regulator	SC0452	STM0410	SPA2313	STY0448	t2453
CDS	SPC_0422	461151	461498	1	yajD	hypothetical protein	SC0453	STM0411	SPA2312	STY0449	t2452
CDS	SPC_0423	461892	462044	1	-	Conserved hypothetical protein	SC3553	-	SPA3481	STY4175	t3891
CDS	SPC_0424	462128	462991	-1	tsx	nucleoside-specific channel-forming protein tsx precursor	SC0454	STM0413	SPA2310	STY0451	t2450
CDS	SPC_0425	463291	463788	-1	yajI	putative lipoprotein	SC0455	STM0414	SPA2309	STY0452	t2449
CDS	SPC_0426	463863	464009	1	-	hypothetical protein	-	-	-	-	-
CDS	SPC_0427	464054	464431	1	-	putative transcriptional regulator	SC0456	STM0415	SPA2308	-	t2448
CDS	SPC_0428	464435	465538	1	ribD	riboflavin biosynthesis protein RibD	SC0457	STM0416	SPA2307	STY0455	t2447
CDS	SPC_0429	465627	466097	1	ribH	riboflavin synthase subunit beta	SC0458	STM0417	SPA2306	STY0456	t2446
CDS	SPC_0430	466118	466537	1	nusB	transcription antitermination protein NusB	SC0459	STM0418	SPA2305	STY0457	t2445
CDS	SPC_0431	466616	467596	1	thiL	thiamine monophosphate kinase	SC0460	STM0419	SPA2304	STY0458	t2444
CDS	SPC_0432	467574	468089	1	pgpA	phosphatidylglycerophosphatase A	SC0461	STM0420	SPA2303	STY0459	t2443
CDS	SPC_0433	468193	469167	-1	yajO	putative oxidoreductase	SC0462	STM0421	SPA2302	STY0460	t2442
CDS	SPC_0434	469224	471086	-1	dxs	1-deoxy-D-xylulose-5-phosphate synthase	SC0463	STM0422	SPA2301	STY0461	t2441
CDS	SPC_0435	471110	472009	-1	ispA	geranyltranstransferase	SC0464	STM0423	SPA2300	STY0462	t2440
CDS	SPC_0436	472010	472252	-1	xseB	exodeoxyribonuclease VII small subunit	SC0465	STM0424	SPA2299	STY0463	t2439
CDS	SPC_0437	472462	473910	1	thiI	thiamine biosynthesis protein ThiI	SC0466	STM0425	SPA2298	STY0464	t2438
CDS	SPC_0438	473954	474751	-1	phnV	probable membrane component of 2-aminoethylphosphonate transporter	SC0467	STM0426	SPA2297	STY0465	t2437
CDS	SPC_0439	474754	475614	-1	phnU	probable membrane component of 2-aminoethylphosphonate transporter	SC0468	STM0427	SPA2296	STY0466	t2436
pseudogene	SPC_0440	475617	476714	-1	-	2-aminoethylphosphonate transporter,ATPase component	SC0469	STM0428	SPA2295	STY0467	t2211
CDS	SPC_0441	476750	477763	-1	phnS	probable periplasmic binding component of 2-aminoethylphosphonate transporter	SC0470	STM0429	SPA2294	STY0468	t2434
CDS	SPC_0442	477961	478680	-1	phnR	probable regulator of 2-aminoethylphosphonate uptake and metabolism operon	SC0471	STM0430	SPA2293	STY0469	t2433
CDS	SPC_0443	478820	479923	1	phnW	2-aminoethylphosphonate:pyruvate aminotransferase	SC0472	STM0431	SPA2292	STY0470	t2432
CDS	SPC_0444	479930	480742	1	phnX	phosphonoacetaldehyde phosphonohydrolase	SC0473	STM0432	SPA2291	STY0471	t2431
CDS	SPC_0445	480839	481429	-1	thiJ	4-methyl-5(beta-hydroxyethyl)-thiazole synthesis	SC0474	STM0433	SPA2290	STY0472	t2429
CDS	SPC_0446	481392	482303	-1	apbA	2-dehydropantoate 2-reductase	SC0475	STM0434	SPA2289	STY0473	t2430
CDS	SPC_0447	482411	482920	1	yajQ	hypothetical protein	SC0476	STM0435	SPA2288	STY0474	t2428
CDS	SPC_0448	482967	484331	-1	yajR	hypothetical major facilitator family transport protein	SC0477	STM0436.S	SPA2287	STY0475	t2427
CDS	SPC_0449	484559	484693	-1	-	transposase	SC0478	-	SPA2286	-	-
CDS	SPC_0450	484868	486379	1	-	putative periplasmic protein	SC0479	STM0437	SPA2285	STY0477	t2425
CDS	SPC_0451	486391	487860	1	-	hypothetical protein	SC0480	STM0438	SPA2284	STY0480	t2422
CDS	SPC_0452	487908	488798	-1	cyoE	protoheme IX farnesyltransferase	SC0481	STM0439	SPA2283	STY0481	t2421
CDS	SPC_0453	488810	489139	-1	cyoD	cytochrome o ubiquinol oxidase C subunit	SC0482	STM0440	SPA2282	STY0482	t2420
CDS	SPC_0454	489139	489654	-1	cyoC	cytochrome o ubiquinol oxidase subunit III	SC0483	STM0441	SPA2281	STY0483	t2419
CDS	SPC_0455	489743	491734	-1	cyoB	cytochrome o ubiquinol oxidase subunit I	SC0484	STM0442	SPA2280	STY0484	t2418
CDS	SPC_0456	491745	492701	-1	cyoA	cytochrome o ubiquinol oxidase subunit II	SC0485	STM0443	SPA2279	STY0485	t2417
CDS	SPC_0457	492948	493070	-1	-	hypothetical protein	-	-	-	-	-
CDS	SPC_0458	493154	494629	-1	ampG	AmpG protein	SC0486	STM0444	SPA2278	STY0486	t2416
CDS	SPC_0459	494673	495305	-1	yajG	putative lipoprotein	SC0487	STM0445	SPA2277	STY0487	t2415
pseudogene	SPC_0460	495555	495873	1	-	morphogene; putative regulator of murein genes (BolA family)	SC0488	STM0446	SPA2276	STY0488	t2414
CDS	SPC_0461	496220	497518	1	tig	trigger factor	SC0489	STM0447	SPA2275	STY0489	t2413
CDS	SPC_0462	497657	498388	1	clpP	ATP-dependent Clp protease proteolytic subunit	SC0490	STM0448	SPA2274	STY0490	t2412
CDS	SPC_0463	498640	499911	1	clpX	ATP-dependent protease ATP-binding subunit	SC0491	STM0449	SPA2273	STY0491	t2411
CDS	SPC_0464	500097	502451	1	lon	Lon protease	SC0492	STM0450	SPA2272	STY0492	t2410
CDS	SPC_0465	502660	502932	1	hupB	DNA-binding protein HU-beta	SC0493	STM0451	SPA2271	STY0493	t2409
CDS	SPC_0466	503223	505094	1	ppiD	peptidyl-prolyl cis-trans isomerase D	SC0494	STM0452	SPA2270	STY0494	t2408
CDS	SPC_0467	505244	505618	1	ybaV	hypothetical protein	SC0495	STM0453	SPA2269	STY0495	t2407
CDS	SPC_0468	505722	506120	1	ybaW	hypothetical protein	SC0496	STM0454	SPA2268	STY0496	t2406
CDS	SPC_0469	506226	506921	-1	ybaX	hypothetical protein	SC0497	STM0455	SPA2267	STY0497	t2405
CDS	SPC_0470	506986	508686	-1	ybaE	putative solute-binding protein	SC0498	STM0456	SPA2266	STY0498	t2404
CDS	SPC_0471	508775	509605	1	cof	hypothetical protein	SC0499	STM0457	SPA2265	STY0499	t2403
CDS	SPC_0472	509655	510737	-1	-	putative lyase	SC0500	STM0458	SPA2264	STY0501	t2401
pseudogene	SPC_0473	510823	511273	1	ybaO	hypothetical transcriptional regulator	SC0501	STM0459	SPA2263	STY0502	t2400
CDS	SPC_0474	511314	513086	1	mdlA	putative ABC transporter ATP-binding membrane protein	SC0502	STM0460	SPA2262	STY0503	t2399
CDS	SPC_0475	513079	514860	1	mdlB	putative ABC transporter ATP-binding membrane protein	SC0503	STM0461	SPA2261	STY0504	t2398
CDS	SPC_0476	514894	515022	1	-	hypothetical protein	SC0504	-	-	-	-
CDS	SPC_0477	515073	515411	1	glnK	nitrogen regulatory protein P-II	SC0505	STM0462	SPA2260	STY0506	t2397
CDS	SPC_0478	515443	516747	1	amtB	probable ammonium transporter	SC0506	STM0463	SPA2259	STY0507	t2396
CDS	SPC_0479	516847	517707	-1	tesB	acyl-CoA thioesterase II	SC0507	STM0464	SPA2258	STY0508	t2395
CDS	SPC_0480	517931	518491	1	ybaY	conserved hypothetical lipoprotein	SC0508	STM0465	SPA2257	STY0509	t2394
CDS	SPC_0481	518524	518913	-1	ybaZ	putative methylated-DNA methyltransferase	SC0509	STM0466	SPA2256	STY0510	t2393
CDS	SPC_0482	519144	520694	-1	ylaB	hypothetical 58.9 kDa protein in tesb-hha intergenic region. Contains probable N-terminal signal sequence	SC0510	STM0468	SPA2254	STY0511	t2392
CDS	SPC_0483	520919	521179	1	rpmE2	50S ribosomal protein L31	SC0511	STM0469	SPA2253	STY0512	t2391
CDS	SPC_0484	521185	521325	1	rpmJ2	50S ribosomal protein L36	SC0512	STM0470	SPA2252	STY0513	t2390
CDS	SPC_0485	521381	521851	-1	ylaC	hypothetical protein	SC0513	STM0471	SPA2251	STY0514	t2389
CDS	SPC_0486	521969	522520	-1	maa	maltose o-acetyltransferase	SC0514	STM0472	SPA2250	STY0515	t2388
CDS	SPC_0487	522699	522917	-1	hha	haemolysin expression modulating protein	SC0515	STM0473	SPA2249	STY0516	t2387
CDS	SPC_0488	522945	523319	-1	ybaJ	hypothetical protein	SC0516	STM0474	SPA2248	STY0517	t2386
CDS	SPC_0489	523815	526964	-1	acrB	acriflavin resistance protein B	SC0517 SC2476 SC3328	STM0351 STM0475 STM2481 STM3391	SPA0388 SPA2247 SPA3258	STY0519 STY2719	t0378 t2385
CDS	SPC_0490	526987	528180	-1	acrA	acriflavin resistance protein A precursor	SC0518	STM0476	SPA2246	STY0520	t2384
CDS	SPC_0491	528322	528975	1	acrR	potential acrAB operon repressor	SCPS90	STM0477	SPA2245	STY0521	t2383
CDS	SPC_0492	529100	532456	1	aefA	integral membrane protein AefA	SC0519	STM0478	SPA2244	STY0522	t2382
CDS	SPC_0493	532498	533421	-1	-	hypothetical protein	SC0520	STM0479	SPA2243	STY0523	t2381
CDS	SPC_0494	533491	533658	-1	ybaM	hypothetical protein	SC0521	STM0480	SPA2242	STY0524	t2380
CDS	SPC_0495	533672	534187	-1	priC	primosomal replication protein N	SC0522	STM0481	SPA2241	STY0525	t2379
CDS	SPC_0496	534268	534645	1	ybaN	hypothetical protein	SC0523	STM0482	SPA2240	STY0526	t2378
CDS	SPC_0497	534798	535349	1	apt	adenine phosphoribosyltransferase	SC0524	STM0483	SPA2239	STY0527	t2377
CDS	SPC_0498	535463	537391	1	dnaX	DNA polymerase III subunits gamma and tau	SC0525	STM0484	SPA2238	STY0528	t2376
CDS	SPC_0499	537437	537766	1	ybaB	hypothetical protein	SC0526	STM0485	SPA2237	STY0529	t2375
CDS	SPC_0500	537766	538371	1	recR	recombination protein RecR	SC0527	STM0486	SPA2236	STY0530	t2374
CDS	SPC_0501	538458	540356	1	htpG	heat shock protein 90	SC0528	STM0487.S	SPA2235	STY0531	t2373
CDS	SPC_0502	540598	541242	1	adk	adenylate kinase	SC0529	STM0488	SPA2234	STY0532	t2372
CDS	SPC_0503	541255	541461	1	-	hypothetical protein	SC0530	-	-	-	-
CDS	SPC_0504	541471	542433	1	hemH	ferrochelatase	SC0531	STM0489	SPA2233	STY0533	t2371
CDS	SPC_0505	542430	543428	-1	aes	acetyl esterase	SC0532	STM0490	SPA2232	STY0534	t2370
CDS	SPC_0506	543554	544858	1	gsk	inosine-guanosine kinase	SC0533	STM0491	SPA2231	STY0535	t2369
CDS	SPC_0507	544907	546583	-1	ybaL	putative transport protein	SC0534	STM0492	SPA2230	STY0536	t2368
CDS	SPC_0508	546798	548018	-1	fsr	fosmidomycin resistance protein	SC0535	STM0493	SPA2229	STY0538	t2367
CDS	SPC_0509	548191	549843	1	ushA	UDP-sugar hydrolase 5'-nucleotidase	SC0536	STM0494	SPA2228	STY0539	t2366
CDS	SPC_0510	549960	550439	-1	ybaK	hypothetical protein	SC0537	STM0495	SPA2227	STY0541	t2365
CDS	SPC_0511	550641	551435	-1	ybaP	hypothetical protein	SC0538	STM0496	SPA2226	STY0542	t2364
CDS	SPC_0512	551521	552348	-1	-	probable secreted protein	SCPS91	STM0497	SPA2225	STY0543	t2363
CDS	SPC_0513	552502	555003	-1	ybaR	copper-transporting ATPase	SC0539	STM0498	SPA2224	STY0544	t2362
CDS	SPC_0514	555113	555529	1	cueR	copper efflux regulator	SC0540	STM0499	SPA2223	STY0545	t2361
CDS	SPC_0515	555530	555982	-1	ybbJ	hypothetical protein	SC0541	STM0500	SPA2222	STY0546	t2360
CDS	SPC_0516	555979	556896	-1	-	hypothetical protein	SC0542	STM0501	-	STY0547	t2359
CDS	SPC_0517	557058	557720	1	ybbL	putative ABC transporter ATP-binding protein	SC0543	STM0502	SPA2220	STY0548	t2358
CDS	SPC_0518	557707	558486	1	ybbM	hypothetical protein	SC0544	STM0503	SPA2219	STY0549	t2357
CDS	SPC_0519	558572	559453	-1	ybbN	thioredoxin-like protein	SC0545	STM0504	SPA2218	STY0550	t2356
CDS	SPC_0520	559486	560256	-1	ybbO	short chain dehydrogenase	SC0546	STM0505	SPA2217	STY0551	t2355
CDS	SPC_0521	560411	561025	-1	tesA	acyl-coA thioesterase I	SC0547	STM0506	SPA2216	STY0552	t2353
CDS	SPC_0522	560996	561682	1	ybbA	hypothetical ABC transporter ATP-binding protein	SC0548	STM0507	SPA2215	STY0553	t2354
CDS	SPC_0523	561679	564093	1	ybbP	hypothetical protein	SC0549	STM0508	SPA2214	STY0554	t2352
CDS	SPC_0524	564279	565412	1	-	outer membrane protein	SC0550	STM0509	SPA2213	STY0556	t2351
CDS	SPC_0525	565669	566499	1	sfbA	lipoprotein	SC0551	STM0510	SPA2212	STY0558	t2350
CDS	SPC_0526	566530	567552	1	sfbB	ABC transporter ATP-binding protein	SC0552	STM0511	SPA2211	STY0559	t2349
CDS	SPC_0527	567545	568204	1	sfbC	ABC transporter integral membrane protein	SC0553	STM0512	SPA2210	STY0560	t2348
CDS	SPC_0528	568243	569337	-1	ybbB	hypothetical ATP-binding protein	SC0554	STM0513	SPA2209	STY0561	t2347
CDS	SPC_0529	569407	570333	-1	ybbS	hypothetical lysR-family transcriptional regulator	SC0555	STM0514	SPA2208	STY0562	t2346
CDS	SPC_0530	570560	571042	1	allA	ureidoglycolate hydrolase	SC0556	STM0515	SPA2207	STY0563	t2345
CDS	SPC_0531	571121	571939	1	allR	negative regulator of allantoin and glyoxylate utilization operons	SC0557	STM0516	SPA2206	STY0564	t2344
CDS	SPC_0532	572024	573805	1	gcl	glyoxylate carboligase	SCPS92	STM0517	SPA2205	STY0565	t2343
CDS	SPC_0533	573818	574594	1	-	glyoxylate-induced protein	SC0558	STM0518	SPA2204	STY0566	t2342
CDS	SPC_0534	574695	575573	1	garR	2-hydroxy-3-oxopropionate reductase	SC0559	STM0519	SPA2203	STY0567	t2341
CDS	SPC_0535	575630	576886	1	-	probable metabolite transport protein	SC0560	STM0520	SPA2202	STY0568	t2340
CDS	SPC_0536	576982	578436	1	allP	putative allantoin permease	SC0561	STM0522	SPA2201	STY0569	t2339
CDS	SPC_0537	578464	579876	1	allB	allantoinase	SC0562	STM0523	SPA2200	STY0571	t2338
CDS	SPC_0538	579929	581233	1	ybbY	putative transport protein	SC0563	STM0524	SPA2199	STY0572	t2337
CDS	SPC_0539	581256	582404	1	glxK	glycerate kinase	SC0564	STM0525	SPA2198	STY0573	t2336
CDS	SPC_0540	582484	583269	-1	ylbA	hypothetical protein	SC0565	STM0526	SPA2197	STY0574	t2335
CDS	SPC_0541	583280	584515	-1	allC	N-carbamoyl-L-amino acid amidohydrolase	SC0566	STM0527	SPA2196	STY0575	t2334
CDS	SPC_0542	584537	585586	-1	allD	ureidoglycolate dehydrogenase	SC0567	STM0528	SPA2195	STY0576	t2333
CDS	SPC_0543	585902	587566	1	fdrA	succinyl-CoA synthetase alpha subunit	SC0568	STM0529	-	STY0577	t2332
CDS	SPC_0544	587588	588835	1	ylbE	hypothetical protein	SC0569	STM0530	SPA2193	STY0578	t2331
CDS	SPC_0545	588847	589656	1	ylbF	hypothetical protein	SC0570	STM0531	SPA2192	STY0579	t2330
CDS	SPC_0546	589660	590553	1	arcC	carbamate kinase	SC0571	STM0532	SPA2191	STY0580	t2329
CDS	SPC_0547	590594	591661	-1	purK	phosphoribosylaminoimidazole carboxylase	SC0572	STM0533	SPA2190	STY0581	t2328
CDS	SPC_0548	591658	592167	-1	purE	phosphoribosylaminoimidazole carboxylase catalytic subunit	SC0573	STM0534	SPA2189	STY0582	t2327
CDS	SPC_0549	592285	593007	-1	lpxH	UDP-2,3-diacylglucosamine hydrolase	SC0574	STM0535	SPA2188	STY0583	t2326
CDS	SPC_0550	593010	593522	-1	ppiB	peptidyl-prolyl cis-trans isomerase B	SC0575	STM0536	SPA2187	STY0584	t2325
CDS	SPC_0551	593677	595062	1	cysS	cysteinyl-tRNA synthetase	SC0576	STM0537	SPA2186	STY0585	t2324
CDS	SPC_0552	595106	595819	-1	-	putative outer membrane protein	SC0577	STM0538	-	-	-
CDS	SPC_0553	595927	596364	-1	-	putative inner membrane protein	SC0578	STM0539	-	-	-
CDS	SPC_0554	596357	596902	-1	ybcI	hypothetical protein	SC0579	STM0540	SPA2185	STY0586	t2323
CDS	SPC_0555	597029	597241	-1	ybcJ	hypothetical protein	SC0580	STM0541	SPA2184	STY0587	t2322
CDS	SPC_0556	597243	598109	-1	folD	5,10-methylene-tetrahydrofolate dehydrogenase/5,10-methylene-tetrahydrofolate cyclohydrolase	SC0581	STM0542	SPA2183	STY0588	t2321
CDS	SPC_0557	598656	599210	1	fimA	type-1 fimbrial protein, a chain precursor	SC0582	STM0543	SPA2182	STY0589	t2320
CDS	SPC_0558	599286	599819	1	fimI	hypothetical protein	SC0583	STM0544	SPA2181	STY0590	t2319
CDS	SPC_0559	599842	600555	1	fimC	fimbrial chaperone protein	SCPS2	STM0545	SPA2180	STY0592	t2318
CDS	SPC_0560	600586	603198	1	fimD	outer membrane usher protein FimD precursor	SC0175 SC0585 SC4438	STM0023 STM0175 STM0546 STM3638 STM4593	SPA0023 SPA2179 SPA4403	STY0593	t2317
CDS	SPC_0561	603213	604220	1	fimH	FimH protein precursor	SC0586	STM0547	SPA2178	STY0594	t2316
CDS	SPC_0562	604230	604748	1	fimF	fimbria-like protein FimF precursor	SC0587	STM0548	SPA2177	STY0595	t2315
pseudogene	SPC_0563	604794	605426	-1	fimZ	probable transcriptional regulator	SC0588	STM0549	SPA2176	STY0596	t2314
CDS	SPC_0564	606030	606752	-1	fimY	fimbriae Y protein	SC0589	STM0550	SPA2175	STY0598	t2313
CDS	SPC_0565	606771	607082	-1	-	hypothetical protein	SCPS132	STM0551	SPA2174	STY0599	t2312
CDS	SPC_0566	607244	607840	-1	fimW	fimbriae w protein	SC0590	STM0552	SPA2173	STY0600	t2311
CDS	SPC_0567	607796	608032	1	-	hypothetical protein	SC0591	-	-	-	-
tRNA	SPC_t006	608095	608171	1	-	tRNA-Arg
CDS	SPC_0568	608510	608635	-1	-	putative Transposase within prophage	-	-	-	-	-
CDS	SPC_0569	609844	610206	1	rfbI	putative glycosyl translocase	SC0592 SC0597	STM0559	SPA2167 SPA2385	STY0607	t2303
CDS	SPC_0570	610203	611129	1	yfdH	putative glycosyltransferase	SC0369	-	-	-	-
CDS	SPC_0571	611119	612573	1	-	hypothetical protein	SC0368 SC0595	-	-	-	-
CDS	SPC_0572	612617	612745	-1	-	TnpA	-	-	-	-	-
CDS	SPC_0573	612922	613173	-1	-	IS285 transposase	-	-	-	-	-
CDS	SPC_0574	613348	613470	-1	-	putative transposase	-	-	-	-	-
CDS	SPC_0575	613579	613812	-1	-	hypothetical protein	-	-	-	-	-
CDS	SPC_0576	613900	615486	-1	-	hypothetical protein	SC0594	-	-	-	-
CDS	SPC_0577	615483	616409	-1	yfdH	putative glycosyltransferase	SC0593 SC0596	STM0558	SPA2168 SPA2386	STY0606	t2305
CDS	SPC_0578	616406	616768	-1	rfbI	putative glycosyl translocase	-	-	-	-	-
CDS	SPC_0579	617196	617420	1	-	hypothetical protein	SC0598	-	-	-	-
CDS	SPC_0580	617634	617963	-1	-	sensor kinase	SC0599	STM0561	-	-	-
pseudogene	SPC_0581	618254	619092	-1	-	putative transcriptional regulator (AraC/XylS family)	SC0600	STM0563	SPA2164	STY0611	t2299
CDS	SPC_0582	619308	620633	1	ykgC	pyridine nucleotide-disulfide oxidoreductase	SC0601	STM0564	SPA2163	STY0612	t2298
CDS	SPC_0583	620790	621026	1	-	hypothetical secreted protein	SC0602	STM0565	SPA2162	STY0613	t2297
CDS	SPC_0584	621039	621599	1	ykgB	hypothetical protein	SC0603	STM0566	SPA2161	STY0614	t2296
CDS	SPC_0585	621678	622853	-1	-	putative ATPase involved in DNA repair	SC0604	STM0567	SPA2160	STY0616	t2294
CDS	SPC_0586	623179	624573	1	pheP	phenylalanine-specific permease	SC0605	STM0568	SPA2159	STY0617	t2293
CDS	SPC_0587	624615	625862	-1	ybdG	hypothetical protein	SC0606	STM0569	SPA2158	STY0618	t2292
CDS	SPC_0588	625889	626074	1	-	hypothetical protein	SC0607	-	-	-	-
CDS	SPC_0589	626173	628146	1	apeE	outer membrane esterase	SC0608	STM0570	SPA2157	STY0619	t2291
CDS	SPC_0590	628412	629065	-1	nfnB	oxygen-insensitive NAD(P)H nitroreductase	SC0609	STM0578	SPA2156	STY0620	t2290
CDS	SPC_0591	629162	629530	-1	ybdF	hypothetical protein	SC0610	STM0579	SPA2155	STY0621	t2289
CDS	SPC_0592	629530	630111	-1	-	putative TetR-family transcriptional regulator	SC0611	STM0580	SPA2154	STY0622	t2288
CDS	SPC_0593	630400	630741	1	ramA	transcriptional activator RamA	SC0612	STM0581	SPA2153	STY0624	t2287
CDS	SPC_0594	630747	630995	-1	ybdJ	hypothetical protein	SC0613	STM0582	SPA2152	STY0625	t2286
CDS	SPC_0595	631062	632180	-1	ybdK	hypothetical protein	SC0614	STM0583	SPA2151	STY0626	t2285
CDS	SPC_0596	632192	632896	-1	entD	enterobactin synthetase component D	SC0615	STM0584	SPA2150	STY0627	t2284
CDS	SPC_0597	632942	635197	-1	fepA	ferrienterobactin receptor precursor	SC0616 SC2708	STM0585 STM2777	SPA2149 SPA2633	STY0628 STY2894	t2283 t2672
CDS	SPC_0598	635386	636600	1	fes	enterochelin esterase	SC0617	STM0586	SPA2148	STY0629	t2282
CDS	SPC_0599	636631	636849	1	ybdZ	hypothetical protein	SC0618	STM0587	SPA2147	STY0630	t2281
CDS	SPC_0600	636846	640730	1	entF	enterobactin synthetase component F	SC0619	STM0588	SPA2146	STY0631	t2280
CDS	SPC_0601	640980	642116	1	fepE	ferric enterobactin (enterochelin) transporter	SC0620	STM0589	SPA2145	STY0632	t2279
CDS	SPC_0602	642170	642964	-1	fepC	ferric enterobactin transport ATP-binding protein FepC	SC0621	STM0590	SPA2144	STY0634	t2278
CDS	SPC_0603	642961	643950	-1	fepG	ferric enterobactin transport protein FepG	SC0622	STM0591	SPA2143	STY0635	t2277
CDS	SPC_0604	643950	644939	-1	fepD	ferric enterobactin transport protein FepD	SC0623	STM0592	SPA2142	STY0636	t2276
CDS	SPC_0605	645068	646312	1	ybdA	hypothetical membrane protein p43	SC0624	STM0593	SPA2141	STY0637	t2275
CDS	SPC_0606	646375	647331	-1	fepB	ferrienterobactin-binding periplasmic protein precursor	SC0625	STM0594	SPA2140	STY0638	t2274
CDS	SPC_0607	647640	648815	1	entC	isochorismate synthase	SC0626	STM0595	SPA2139	STY0639	t2273
CDS	SPC_0608	648822	650435	1	entE	2,3-dihydroxybenzoate-AMP ligase	SC0627	STM0596	SPA2138	STY0640	t2272
CDS	SPC_0609	650449	651306	1	entB	isochorismatase	SC0628	STM0597	SPA2137	STY0641	t2271
CDS	SPC_0610	651306	652061	1	entA	2,3-dihydroxybenzoate-2,3-dehydrogenase	SC0629	STM0598	SPA2136	STY0642	t2270
CDS	SPC_0611	652064	652477	1	ybdB	hypothetical protein	SC0630	STM0599	SPA2135	STY0643	t2269
CDS	SPC_0612	652659	654764	1	cstA	carbon starvation protein A	SC0631 SC4384	STM0600 STM4532	SPA2134 SPA4353	STY0644 STY4890	t2268 t4582
CDS	SPC_0613	654828	655025	1	ybdD	hypothetical protein	SC0632	STM0601	SPA2133	STY0645	t2267
CDS	SPC_0614	655061	656149	-1	ybdH	putative oxidoreductase	SC0633	STM0602	SPA2132	STY0646	t2266
CDS	SPC_0615	656240	657436	1	ybdL	putative aminotransferase	SC0634	STM0603	SPA2131	STY0647	t2265
CDS	SPC_0616	657437	658054	-1	ybdM	hypothetical protein	SC0635	STM0604	SPA2130	STY0648	t2263
CDS	SPC_0617	658027	659262	-1	-	hypothetical protein	SC0636	STM0605	SPA2129	STY0649	t2264
CDS	SPC_0618	659428	660330	-1	ybdO	putative LysR-family transcriptional regulator	SC0637	STM0606	SPA2128	STY0651	t2262
CDS	SPC_0619	660647	661453	-1	dsbG	thiol:disulfide interchange protein DsbG precursor	SC0638	STM0607	SPA2127	STY0652	t2261
CDS	SPC_0620	661834	662397	1	ahpC	alkyl hydroperoxide reductase c22 protein	SC0639	STM0608	SPA2126	STY0653	t2260
CDS	SPC_0621	662522	664204	1	ahpF	alkyl hydroperoxide reductase F52A protein (subunit F)	SC0640	STM0609	SPA2125	STY0655	t2259
CDS	SPC_0622	664537	665097	1	-	putative anaerobic dehydrogenase component	SC0641	STM0610	SPA2124	STY0658	t2257
CDS	SPC_0623	665090	667369	1	-	molybdopterin-containing oxidoreductase catalytic subunit	SC0642	STM0611	SPA2123	STY0659	t2256
CDS	SPC_0624	667384	667923	1	-	molybdopterin-containing oxidoreductase iron-sulfur subunit	SC0643	STM0612	SPA2122	STY0660	t2255
CDS	SPC_0625	667923	668690	1	-	molybdopterin-containing oxidoreductase membrane anchor subunit	SC0644	STM0613	SPA2121	STY0661	t2254
CDS	SPC_0626	668758	669051	-1	-	putative universal stress protein UspA and related nucleotide-binding protein	SC0645	STM0614	SPA2120	STY0662	t2253
CDS	SPC_0627	669073	669324	1	-	hypothetical protein	-	-	-	-	-
CDS	SPC_0628	669409	670647	1	ybdR	hypothetical zinc-dependant alcohol dehydrogenase	SCPS96	STM0615	SPA2119	STY0663	t2252
CDS	SPC_0629	670730	671140	-1	rnk	nucleoside diphosphate kinase regulator	SC0646	STM0616	SPA2118	STY0664	t2251
pseudogene	SPC_0630	671375	672182	-1	rna	ribonuclease I precursor	SCPS97	STM0617	SPA2117	STY0666	t2250
CDS	SPC_0631	672292	673755	-1	citT	citrate carrier	SC0647	STM0618	SPA2116	STY0667	t2249
CDS	SPC_0632	673793	674686	-1	citG	CitG protein	SC0648	STM0619	SPA2115	STY0668	t2248
CDS	SPC_0633	674661	675212	-1	citX	2'-(5'-triphosphoribosyl)-3'-dephospho-CoA:apo- citrate lyase	SC0649	STM0620	SPA2114	STY0669	t2247
CDS	SPC_0634	675216	676745	-1	citF	citrate lyase alpha chain	SC0055 SC0650	STM0061 STM0621	SPA0062 SPA2113	STY0070 STY0670	t0063 t2246
CDS	SPC_0635	676755	677663	-1	citE	citrate lyase beta chain	SC0651	STM0622	SPA2112	STY0671	t2245
CDS	SPC_0636	677660	677956	-1	citD	citrate lyase acyl carrier protein	SC0652	STM0623	SPA2111	STY0672	t2244
CDS	SPC_0637	677953	679029	-1	citC	[citrate (pro-3S)-lyase] ligase	SC0653	STM0624	SPA2110	STY0673	t2243
CDS	SPC_0638	679095	679232	1	-	hypothetical protein	-	-	-	-	-
CDS	SPC_0639	679240	679404	1	-	hypothetical protein	SC0654	-	-	-	-
CDS	SPC_0640	679414	681075	1	dpiB	sensor kinase DpiB	SC0655	STM0625	SPA2109	STY0674	t2242
CDS	SPC_0641	681065	681724	1	dpiA	transcriptional regulatory protein DpiA	SC0656	STM0626	SPA2108	STY0675	t2241
CDS	SPC_0642	681778	683163	-1	dcuC	C4-dicarboxylate anaerobic carrier	SC0657	STM0627	SPA2107	STY0676	t2240
CDS	SPC_0643	683531	684112	1	pagP	antimicrobial peptide resistance and lipid A acylation protein	SCPS98	STM0628	SPA2106	STY0677	t2239
CDS	SPC_0644	684300	684509	1	cspE	cold shock protein E	SC0658	STM0629	SPA2105	STY0678	t2238
CDS	SPC_0645	684567	684950	-1	ccrB	camphor resistance protein CrcB	SC0659	STM0630	SPA2104	STY0679	t2237
CDS	SPC_0646	685041	685829	1	ybeM	putative hydrolase	SC0660	STM0631	SPA2103	STY0680	t2236
CDS	SPC_0647	685958	686161	1	tatE	twin argininte translocase protein A	SC0661	STM0632	SPA2102	STY0682	t2235
CDS	SPC_0648	686247	687212	-1	lipA	lipoyl synthase	SC0662	STM0633	SPA2101	STY0683	t2234
CDS	SPC_0649	687253	687387	-1	-	hypothetical protein	-	-	-	-	-
CDS	SPC_0650	687418	688371	-1	ybeF	lysR-family transcriptional regulator	SC0663	STM0634	SPA2100	STY0684	t2233
CDS	SPC_0651	688673	689314	-1	lipB	lipoyltransferase	SC0664	STM0635.S	SPA2099	STY0686	t2232
CDS	SPC_0652	689414	689710	-1	-	hypothetical protein	SC0665	STM0636	SPA2098	STY0687	t2231
CDS	SPC_0653	689786	690997	-1	dacA	D-alanine carboxypeptidase	SC0666	STM0637	SPA2097	STY0688	t2230
CDS	SPC_0654	691137	692282	-1	rlpA	rare lipoprotein A precursor	SC0668	STM0638	SPA2096	STY0689	t2229
CDS	SPC_0655	692293	693405	-1	mrdB	rod shape-determining protein RodA	SC0669	STM0639	SPA2095	STY0690	t2228
CDS	SPC_0656	693408	695309	-1	pbpA	penicillin-binding protein 2	SC0670 SC1917	STM0640 STM1910	SPA0959 SPA2094	STY0691	t2227
CDS	SPC_0657	695340	695807	-1	ybeA	hypothetical protein	SC0671	STM0641	SPA2093	STY0692	t2226
CDS	SPC_0658	695811	696128	-1	ybeB	hypothetical protein	SC0672	STM0642	SPA2092	STY0693	t2225
CDS	SPC_0659	696457	697098	-1	cobC	alpha-ribazole-5'-phosphate phosphatase	SC0673	STM0643	SPA2091	STY0694	t2224
CDS	SPC_0660	697162	698256	1	-	threonine-phosphate decarboxylase	SC0674	STM0644	SPA2090	STY0695	t2223
CDS	SPC_0661	698231	698881	-1	nadD	nicotinic acid mononucleotide adenyltransferase	SC0675	STM0645	SPA2089	STY0696	t2222
CDS	SPC_0662	698874	699896	-1	holA	DNA polymerase III subunit delta	SC0676	STM0646	SPA2088	STY0697	t2221
CDS	SPC_0663	699905	700495	-1	rlpB	rare lipoprotein B precursor	SC0677	STM0647	SPA2087	STY0698	t2220
CDS	SPC_0664	700510	703092	-1	leuS	leucyl-tRNA synthetase	SC0678	STM0648	SPA2086	STY0699	t2219
CDS	SPC_0665	703219	703335	-1	-	hypothetical protein	-	-	-	-	-
CDS	SPC_0666	703380	703670	1	-	putative hydrolase	SC0679	STM0649.S	SPA2085	STY0700	t2218
CDS	SPC_0667	703654	704859	1	-	putative hydrolase C-terminus	SCPS99	STM0650	SPA2084	STY0701	t2217
CDS	SPC_0668	704909	705862	1	-	2-keto-3-deoxygluconate permease	SC0680	STM0651	SPA2083	STY0702	t2216
CDS	SPC_0669	705927	707858	1	-	putative sigma-54 dependent transcriptional regulator	SC0681	STM0652	SPA2082	STY0703	t2215
CDS	SPC_0670	707948	708424	1	ybeL	hypothetical protein	SC0682	STM0653	SPA2081	STY0704	t2214
CDS	SPC_0671	708463	709458	-1	ybeQ	putative TPR repeat protein	SC0683	STM0654	-	-	-
CDS	SPC_0672	709559	710290	1	ybeR	putative cytoplasmic protein	SC0684	STM0655	-	-	-
pseudogene	SPC_0673	710287	711722	1	ybeS	putative molecular chaperone, DnaJ family	SC0685	STM0656	-	-	-
CDS	SPC_0674	711734	712429	1	ybeU	putative cytoplasmic protein	SC0686	STM0657	-	-	-
pseudogene	SPC_0675	712426	713889	1	ybeV	putative molecular chaperone, DnaJ family	SCPS100	STM0658	-	-	-
CDS	SPC_0676	713911	715590	-1	-	putative heatshock protein	SC0687	STM0659	-	-	-
CDS	SPC_0677	715666	716904	-1	-	putative cytoplasmic protein	SC0688	STM0660	SPA2080	-	-
CDS	SPC_0678	716936	717871	-1	ybeK	probable nucleoside hydrolase	SC0689	STM0661	SPA2079	STY0706	t2212
CDS	SPC_0679	717988	718713	-1	gltL	glutamate/aspartate transport ATP-binding protein GltL	SC0690	STM0662	SPA2078	STY0707	t2211
CDS	SPC_0680	718713	719387	-1	gltK	glutamate/aspartate transport system permease protein GltK	SC0691	STM0663	SPA2077	STY0708	t2210
CDS	SPC_0681	719387	720127	-1	gltJ	glutamate/aspartate transport system permease protein GltJ	SC0692	STM0664	SPA2076	STY0709	t2209
CDS	SPC_0682	720287	721213	-1	ybeJ	ABC transporter periplasmic binding protein	SC0693	STM0665	SPA2075	STY0710	t2208
CDS	SPC_0683	721550	723088	-1	lnt	apolipoprotein N-acyltransferase	SC0694	STM0666	SPA2074	STY0711	t2207
CDS	SPC_0684	723108	723986	-1	ybeX	haemolysin-related protein	SC0695	STM0667	SPA2073	STY0712	t2206
CDS	SPC_0685	724144	724617	-1	ybeY	hypothetical protein	SC0696	STM0668	SPA2072	STY0714	t2205
CDS	SPC_0686	724614	725699	-1	ybeZ	PhoH-like ATP-binding protein	SC0697	STM0669	SPA2071	STY0715	t2204
CDS	SPC_0687	725865	727331	-1	miaB	MiaB protein (putative tRNA-thiotransferase (or tRNA-methylthiotransferase))	SC0698	STM0670	SPA2070	STY0716	t2203
CDS	SPC_0688	727427	728608	1	yleB	2-octaprenyl-3-methyl-6-methoxy-1,4-benzoquinol hydroxylase	SC0699	STM0671	SPA2069	STY0717	t2202
tRNA	SPC_t007	728739	728813	-1	-	tRNA-Gln
tRNA	SPC_t008	728857	728931	-1	-	tRNA-Gln
tRNA	SPC_t009	728978	729054	-1	-	tRNA-Met
tRNA	SPC_t010	729070	729144	-1	-	tRNA-Gln
tRNA	SPC_t011	729180	729254	-1	-	tRNA-Gln
tRNA	SPC_t012	729278	729362	-1	-	tRNA-Leu
tRNA	SPC_t013	729371	729447	-1	-	tRNA-Met
CDS	SPC_0689	729669	731333	-1	asnB	asparagine synthetase B	SC0701	STM0680	SPA2061	STY0718	t2195
CDS	SPC_0690	731623	732375	-1	nagD	NagD protein	SC0702	STM0681	SPA2060	STY0719	t2194
CDS	SPC_0691	732422	733642	-1	nagC	N-acetylglucosamine repressor	SC0703	STM0682	SPA2059	STY0720	t2193
CDS	SPC_0692	733647	734801	-1	nagA	N-acetylglucosamine-6-phosphate deacetylase	SC0704	STM0683	SPA2058	STY0721	t2192
CDS	SPC_0693	734861	735661	-1	nagB	glucosamine-6-phosphate deaminase	SC0705	STM0684	SPA2057	STY0722	t2191
CDS	SPC_0694	735988	737940	1	nagE	pts system, N-acetylglucosamine-specific IIABC component	SC0706	STM0685	SPA2056	STY0723	t2190
CDS	SPC_0695	738151	739818	1	glnS	glutaminyl-tRNA synthetase	SC0707	STM0686	SPA2055	STY0724	t2189
CDS	SPC_0696	740270	741676	1	ybfM	putative outer membrane protein	SC0708	STM0687	SPA2054	STY0725	t2188
CDS	SPC_0697	741726	742058	1	ybfN	putative lipoprotein	SC0709	STM0688	SPA2053	STY0726	t2187
CDS	SPC_0698	742107	743411	-1	citA	citrate-proton symporter	SC0710	STM0689	SPA2052	STY0727	t2186
CDS	SPC_0699	743462	744601	-1	citB	citrate utilization protein B	SCPS101	STM0690	SPA2051	STY0728	t2185
CDS	SPC_0700	744588	745991	-1	-	hypothetical protein	SC0711	STM0691	SPA2050	STY0729	t2184
CDS	SPC_0701	746089	747015	-1	-	lysR-family transcriptional regulator	SC0712	STM0692	SPA2049	STY0730	t2183
CDS	SPC_0702	747130	747582	-1	fur	ferric uptake regulator	SC0713	STM0693	SPA2048	STY0731	t2182
CDS	SPC_0703	747864	748493	-1	-	Flavodoxin 1	SC0714	STM0694	SPA2047	STY0732	t2181
CDS	SPC_0704	748545	748838	-1	ybfE	hypothetical protein	SC0715	STM0695	SPA2046	STY0733	t2180
CDS	SPC_0705	748972	749742	-1	ybfF	putative esterase/lipase YbfF	SC0716	STM0696	SPA2045	STY0734	t2179
CDS	SPC_0706	749927	750469	1	seqA	seqA protein	SC0717	STM0697	SPA2044	STY0735	t2178
CDS	SPC_0707	750494	752134	1	pgm	phosphoglucomutase	SC0718	STM0698	SPA2043	STY0736	t2177
CDS	SPC_0708	752249	752734	-1	-	possible 5-nitroimidazole antibiotic resistance	SC0719	STM0699	SPA2042	STY0737	t2176
CDS	SPC_0709	752799	754118	-1	potE	putrescine-ornithine antiporter	SC0720	STM0700	SPA2041	STY0738	t2175
CDS	SPC_0710	754115	756313	-1	speF	ornithine decarboxylase isozyme, inducible	SC0721 SC3055	STM0701 STM3114	SPA2040 SPA2977	-	-
CDS	SPC_0711	756711	756824	1	-	hypothetical protein	-	-	-	-	-
CDS	SPC_0712	757075	757752	-1	kdpE	KDP operon transcriptional regulatory protein	SC0722	STM0702	SPA2039	STY0743	t2172
CDS	SPC_0713	757749	760361	-1	kdpD	sensor protein KdpD	SC0723	STM0703	SPA2038	STY0744	t2173
CDS	SPC_0714	760430	761017	-1	kdpC	potassium-transporting ATPase subunit C	SC0724	STM0704	SPA2037	STY0745	t2171
CDS	SPC_0715	761023	763095	-1	kdpB	potassium-transporting ATPase subunit B	SC0725	STM0705	SPA2036	STY0746	t2170
CDS	SPC_0716	763092	764771	-1	kdpA	potassium-transporting ATPase subunit A	SC0726	STM0706	SPA2035	STY0747	t2169
CDS	SPC_0717	764771	764968	-1	-	hypothetical protein	SC0727	STM0707	SPA2034	-	-
CDS	SPC_0718	765197	765403	1	ybfA	hypothetical protein	SCPS133	STM0708	SPA2033	STY0748	t2168
CDS	SPC_0719	765514	766935	1	phrB	deoxyribodipyrimidine photolyase	SC0728	STM0709	SPA2032	STY0749	t2167
CDS	SPC_0720	766974	768569	-1	ybgH	PTR2-family transport protein	SC0729	STM0710	SPA2031	STY0750	t2166
CDS	SPC_0721	768781	769527	1	ybgI	hypothetical protein	SC0730	STM0711	SPA2030	STY0751	t2165
CDS	SPC_0722	769543	770199	1	ybgJ	hypothetical protein	SC0731	STM0712	SPA2029	STY0752	t2164
CDS	SPC_0723	770193	771125	1	ybgK	hypothetical protein	SC0732	STM0713	SPA2028	STY0753	t2163
CDS	SPC_0724	771115	771849	1	ybgL	hypothetical protein	SC0733	STM0714	SPA2027	STY0754	t2162
CDS	SPC_0725	771971	772762	1	nei	endonuclease VIII	SC0734	STM0728	SPA2015	STY0771	t2148
CDS	SPC_0726	772817	773863	-1	abrB	hypothetical protein	SC0735	STM0729	SPA2014	STY0772	t2147
CDS	SPC_0727	774000	775283	-1	gltA	citrate synthase	SC0736	STM0730	SPA2013	STY0773	t2146
CDS	SPC_0728	775384	775629	1	-	hypothetical protein	SCPS154	STM0731	SPA2012	STY0774	t2145
CDS	SPC_0729	776038	776427	1	sdhC	succinate dehydrogenase cytochrome b556 large membrane subunit	SC0737	STM0732	SPA2011	STY0775	t2144
CDS	SPC_0730	776421	776768	1	sdhD	succinate dehydrogenase cytochrome b556 small membrane subunit	-	STM0733	SPA2010	STY0776	t2143
CDS	SPC_0731	776768	778534	1	sdhA	succinate dehydrogenase catalytic subunit	SC0738	STM0734	SPA2009	STY0777	t2142
CDS	SPC_0732	778548	779267	1	sdhB	succinate dehydrogenase catalytic subunit	SC0739	STM0735	SPA2008	STY0778	t2141
CDS	SPC_0733	779793	782594	1	sucA	2-oxoglutarate dehydrogenase E1 component	SC0740	STM0736	SPA2007	STY0779	t2140
CDS	SPC_0734	782609	783817	1	sucB	dihydrolipoamide acetyltransferase	SC0741	STM0737	SPA2006	STY0780	t2139
CDS	SPC_0735	783959	785125	1	sucC	succinyl-CoA synthetase subunit beta	SC0742	STM0738	SPA2005	STY0781	t2138
CDS	SPC_0736	785125	785994	1	sucD	succinyl-CoA synthetase alpha subunit	SC0743	STM0739	SPA2004	STY0782	t2137
CDS	SPC_0737	786023	786148	1	-	hypothetical protein	-	-	-	-	-
CDS	SPC_0738	786235	786360	1	-	hypothetical protein	-	-	-	-	-
CDS	SPC_0739	786982	787107	1	-	hypothetical protein	-	-	-	-	-
CDS	SPC_0740	787234	787347	-1	-	hypothetical protein	-	-	-	-	-
CDS	SPC_0741	787574	789145	1	cydA	cytochrome d ubiquinol oxidase subunit I	SC0744	STM0740 STM1792	SPA1081 SPA2003	STY0786 STY1919	t2136
CDS	SPC_0742	789161	790300	1	cydB	cytochrome d ubiquinol oxidase subunit II	SC0745	STM0741	SPA2002	STY0787	t2135
CDS	SPC_0743	790315	790428	1	ybgT	hypothetical protein	SC0746	STM0742	SPA2001	STY0788	t2134
CDS	SPC_0744	790428	790721	1	ybgE	hypothetical protein	SC0747	STM0743	SPA2000	STY0789	t2133
CDS	SPC_0745	790950	791354	1	ybgC	hypothetical protein	SC0748	STM0744	SPA1999	STY0790	t2132
CDS	SPC_0746	791360	792043	1	tolQ	tolQ protein	SC0749	STM0745	SPA1998	STY0791	t2131
CDS	SPC_0747	792047	792475	1	tolR	tolR protein	SC0750	STM0746	SPA1997	STY0792	t2130
CDS	SPC_0748	792540	793700	1	tolA	cell envelope integrity inner membrane protein TolA	SC0751	STM0747	SPA1996	STY0793	t2129
CDS	SPC_0749	793812	795116	1	tolB	translocation protein TolB precursor	SC0752	STM0748	SPA1995	STY0794	t2128
CDS	SPC_0750	795127	795675	1	pal	peptidoglycan-associated lipoprotein precursor	SC0753	STM0749	SPA1994	STY0795	t2127
CDS	SPC_0751	795685	796473	1	ybgF	hypothetical protein	SC0754	STM0750	SPA1993	STY0796	t2126
tRNA	SPC_t014	796638	796713	1	-	tRNA-Lys
tRNA	SPC_t015	796853	796928	1	-	tRNA-Lys
tRNA	SPC_t016	797063	797138	1	-	tRNA-Lys
CDS	SPC_0752	797373	798476	1	nadA	quinolinate synthetase	SC0755	STM0756	SPA1987	STY0797	t2122
CDS	SPC_0753	798501	799220	1	pnuC	pnuC protein	SC0756	STM0757	SPA1986	STY0798	t2121
CDS	SPC_0754	799217	800155	-1	ybgR	zinc transporter ZitB	SC0757	STM0758	SPA1985	STY0799	t2120
CDS	SPC_0755	800266	800652	-1	ybgS	probable secreted protein	SC0758	STM0759	SPA1984	STY0800	t2119
CDS	SPC_0756	800972	802024	1	aroG	3-deoxy-7-phosphoheptulonate synthase	SC0759	STM0760	SPA1983	STY0801	t2118
CDS	SPC_0757	802118	802663	-1	-	fumarate hydratase	SC0760	STM0761	-	-	-
CDS	SPC_0758	802678	803523	-1	-	fumarate hydratase	SC0761	STM0762	-	-	-
CDS	SPC_0759	803653	804543	1	-	transcriptional regulator	SC0762	STM0763.s	-	-	-
pseudogene	SPC_0760	804544	805527	-1	-	transcriptional regulator, lysR family	SCPS134	STM0764	-	-	-
CDS	SPC_0761	805750	807018	1	-	putative cation transporter	SC0763	STM0765	-	-	-
CDS	SPC_0762	807068	807310	1	oadG	putative oxaloacetate decarboxylase subunit gamma	-	-	-	-	-
CDS	SPC_0763	807326	809101	1	oadA	oxaloacetate decarboxylase	SC0049 SC0765 SC3290	STM0055 STM3352	SPA0056 SPA3219	STY0064 STY3532	t0057 t3267
CDS	SPC_0764	809117	810418	1	oadB	oxaloacetate decarboxylase beta chain	SC0048 SC0766 SC3289	STM0054 STM0768 STM3351	SPA0055 SPA3218	STY0063 STY3531	t0056 t3266
CDS	SPC_0765	810537	811235	1	-	putative cytoplasmic protein	SC0767	STM0769	-	-	-
CDS	SPC_0766	811615	812694	1	-	ABC transporter permease (FecCD_family)	SC0768	STM0770	SPA1982	STY0802	t2117
CDS	SPC_0767	812694	813470	1	-	ABC transporter ATP-binding protein	SC0769	STM0771	SPA1981	STY0803	t2116
CDS	SPC_0768	813561	814313	-1	gpmA	phosphoglyceromutase	SC0770	STM0772	SPA1980	STY0804	t2115
CDS	SPC_0769	814537	815577	-1	galM	aldose 1-epimerase (mutarotase)	SC0771	STM0773	SPA1979	STY0806	t2114
CDS	SPC_0770	815571	816719	-1	galK	galactokinase	SC0772	STM0774	SPA1978	STY0807	t2113
CDS	SPC_0771	816722	817768	-1	galT	galactose-1-phosphate uridylyltransferase	SC0773	STM0775	SPA1977	STY0808	t2112
CDS	SPC_0772	817779	818795	-1	galE	UDP-galactose 4-epimerase	SC0774	STM0776	SPA1976	STY0809	t2111
CDS	SPC_0773	819018	819926	-1	-	hypothetical protein	SC0775	STM0777	SPA1975	STY0810	t2110
CDS	SPC_0774	820097	821572	-1	modF	putative molybdenum transport ATP-binding protein ModF (photorepair protein PhrA)	SC0776	STM0778	SPA1974	STY0811	t2109
CDS	SPC_0775	821640	822428	-1	modE	putative molybdenum transport protein ModE	SC0777	STM0779	SPA1973	STY0812	t2108
CDS	SPC_0776	822455	822706	1	ybhT	putative outer membrane or exported	SC0778	STM0780	SPA1972	STY0813	t2107
CDS	SPC_0777	822873	823646	1	modA	molybdate-binding periplasmic protein precursor	SC0779	STM0781	SPA1971	STY0814	t2106
CDS	SPC_0778	823646	824335	1	modB	molybdate transport permease protein	SC0780	STM0782	SPA1970	STY0815	t2105
CDS	SPC_0779	824338	825396	1	modC	molybdenum transport ATP-binding protein ModC	SC0781	STM0783	SPA1969	STY0816	t2104
CDS	SPC_0780	825397	826257	-1	ybhA	hypothetical protein	SC0782	STM0784	SPA1968	STY0817	t2103
CDS	SPC_0781	826379	827374	1	ybhE	hypothetical protein	SC0783	STM0785	SPA1967	STY0818	t2102
CDS	SPC_0782	827518	828801	-1	ybhC	possible pectinesterase precursor	SC0784	STM0786	SPA1966	STY0819	t2101
CDS	SPC_0783	829039	830262	1	hutI	imidazolonepropionase	SC0785	STM0787	SPA1965	STY0820	t2100
CDS	SPC_0784	830259	831200	1	hutG	formimidoylglutamase	SC0786	STM0788	SPA1964	STY0821	t2099
CDS	SPC_0785	831245	831970	1	hutC	histidine utilization repressor	SC0787	STM0789	SPA1963	STY0822	t2098
CDS	SPC_0786	832167	833852	1	hutU	urocanate hydratase	SC0788	STM0790	SPA1962	STY0823	t2097
CDS	SPC_0787	833854	835374	1	hutH	histidine ammonia-lyase	SC0789	STM0791	SPA1961	STY0824	t2096
CDS	SPC_0788	835459	835935	-1	ybhB	hypothetical protein	SC0790	STM0792	SPA1960	STY0825	t2095
CDS	SPC_0789	835993	837282	-1	bioA	adenosylmethionine--8-amino-7-oxononanoate transaminase	SC0791	STM0793	SPA1959	STY0826	t2094
CDS	SPC_0790	837369	838409	1	bioB	biotin synthetase	SC0792	STM0794	SPA1958	STY0827	t2093
CDS	SPC_0791	838406	839563	1	bioF	8-amino-7-oxononanoate synthase	SC0793	STM0795	SPA1957	STY0828	t2092
CDS	SPC_0792	839547	840302	1	bioC	biotin synthesis protein BioC	SC0794	STM0796	SPA1956	STY0829	t2091
CDS	SPC_0793	840295	840981	1	bioD	dithiobiotin synthetase	SC0795	STM0797	SPA1955	STY0830	t2090
CDS	SPC_0794	841067	841234	1	-	hypothetical protein	-	-	-	-	-
CDS	SPC_0795	841631	843652	1	uvrB	excinuclease ABC subunit B	SC0796	STM0798	SPA1954	STY0831	t2089
CDS	SPC_0796	843961	844134	1	-	hypothetical protein	SC0797	-	SPA1953	STY0832	t2088
pseudogene	SPC_0797	844142	846405	1	slrP	leucine-rich repeat protein	SC0798	STM0800	SPA1952	STY0833	t2087
CDS	SPC_0798	846500	847468	-1	ybhK	hypothetical protein	SC0799	STM0801	SPA1951	STY0835	t2086
CDS	SPC_0799	847805	848794	1	moaA	molybdenum cofactor biosynthesis protein A	SC0800	STM0802	SPA1950	STY0836	t2085
CDS	SPC_0800	848816	849328	1	moaB	molybdenum cofactor biosynthesis protein B	SC0801	STM0803	SPA1949	STY0837	t2084
CDS	SPC_0801	849331	849816	1	moaC	molybdenum cofactor biosynthesis protein C	SC0802	STM0804	SPA1948	STY0838	t2083
CDS	SPC_0802	849809	850054	1	moaD	molybdopterin converting factor, subunit 1	SC0803	STM0805	SPA1947	STY0839	t2082
CDS	SPC_0803	850056	850508	1	moaE	molybdopterin converting factor, subunit 2	SC0804	STM0806	SPA1946	STY0840	t2081
CDS	SPC_0804	850586	851260	1	ybhL	putative permease	SC0805	STM0807	SPA1945	STY0841	t2080
CDS	SPC_0805	851405	852112	1	ybhM	putative integral membrane protein	SC0806	STM0808	SPA1944	STY0843	t2079
CDS	SPC_0806	852139	852744	1	-	putative inner membrane protein	SC0807	STM0809	-	-	-
CDS	SPC_0807	852752	853312	1	-	putative inner membrane protein	SCPS135	STM0810	SPA1943	-	-
CDS	SPC_0808	853315	854277	-1	ybhN	hypothetical protein	SC0808	STM0811	SPA1942	STY0846	t2077
CDS	SPC_0809	854277	855518	-1	ybhO	putative phospholipase	SC0809	STM0812	SPA1941	STY0847	t2076
CDS	SPC_0810	855515	856273	-1	ybhP	hypothetical protein	SC0810	STM0813	SPA1940	STY0848	t2075
CDS	SPC_0811	856406	856816	1	ybhQ	putative inner membrane protein	SC0811	STM0814	SPA1939	STY0849	t2074
CDS	SPC_0812	856778	857884	-1	ybhR	putative inner membrane protein	SC0812	STM0815	SPA1938	STY0850	t2073
CDS	SPC_0813	858000	859103	-1	ybhS	putative inner membrane protein	SC0813	STM0816	SPA1937	STY0851	t2072
CDS	SPC_0814	859123	860859	-1	ybhF	hypothetical ABC transporter ATP-binding protein	SC0814	STM0817	SPA1936	STY0852	t2071
CDS	SPC_0815	860852	861847	-1	-	hypothetical protein	SC0815	STM0818	SPA1935	STY0853	t2070
CDS	SPC_0816	861847	862521	-1	ybiH	hypothetical tetR-family transcriptional regulator	SC0816	STM0819	SPA1934	STY0854	t2069
CDS	SPC_0817	862751	864217	1	-	putative ATP-dependent RNA helicase rhlE	SC0817	STM0820	SPA1933	STY0855	t2068
CDS	SPC_0818	864286	866430	1	dinG	LexA regulated (SOS) repair enzyme	SC0818	STM0821	SPA1932	STY0856	t2067
CDS	SPC_0819	866460	867434	1	ybiB	hypothetical protein	SC0819	STM0822	SPA1931	STY0858	t2066
CDS	SPC_0820	867590	867850	-1	ybiJ	hypothetical protein	SC0820	STM0823	SPA1930	STY0860	t2065
CDS	SPC_0821	868135	868401	-1	ybiI	hypothetical Zinc-finger containing protein	SC0821	STM0825	SPA1928	STY0862	t2063
pseudogene	SPC_0822	868606	869533	1	-	putative SAM-dependent methyltransferase	SCPS3	STM0826	SPA1927	STY0863	t2062
CDS	SPC_0823	869530	871683	-1	ybiO	hypothetical protein	SC0822	STM0827	SPA1926	STY0865	t2061
CDS	SPC_0824	871871	872593	-1	glnQ	glutamine ABC transporter ATP-binding component	SC0823	STM0828	SPA1925	STY0866	t2060
CDS	SPC_0825	872590	873249	-1	glnP	glutamine ABC transporter permease component	SC0824	STM0829	SPA1924	STY0867	t2059
CDS	SPC_0826	873393	874139	-1	glnH	glutamine ABC transporter periplasmic-binding protein	SC0825	STM0830	SPA1923	STY0868	t2058
CDS	SPC_0827	874616	875119	-1	dps	DNA protection during starvation conditions	SC0826	STM0831	SPA1922	STY0870	t2057
CDS	SPC_0828	875235	875393	-1	-	hypothetical protein	SC0827	-	-	-	-
CDS	SPC_0829	875422	876309	-1	ybiF	putative permease	SC0828	STM0832	SPA1921	STY0871	t2056
CDS	SPC_0830	876657	877178	1	ompX	outer membrane protein X	SC0829	STM0833	SPA1920	STY0872	t2055
CDS	SPC_0831	877241	878821	-1	ybiP	hypothetical protein	SC0830	STM0834	SPA1919	STY0875	t2053
CDS	SPC_0832	878822	878950	1	-	hypothetical protein	-	-	-	-	-
CDS	SPC_0833	879400	879873	1	-	putative Mn-dependent transcriptional regulator	SC0832	STM0835	SPA1918	STY0876	t2052
CDS	SPC_0834	879870	880982	1	ybiR	hypothetical protein	SC0833	STM0836	SPA1917	STY0877	t2051
CDS	SPC_0835	881026	881946	-1	ybiS	hypothetical protein	SC0834	STM0837	SPA1916	STY0878	t2050
CDS	SPC_0836	882165	883760	1	ybiT	ABC transporter ATP-binding protein	SC0835	STM0838	SPA1915	STY0879	t2049
CDS	SPC_0837	883882	885147	-1	-	hypothetical protein	SC0836	STM0841	SPA1914	STY0880	t2048
CDS	SPC_0838	885293	885406	1	-	hypothetical protein	-	-	-	-	-
CDS	SPC_0839	885409	886218	1	ybiV(1)	putative hydrolase of the HAD superfamily	SC0837	STM0842	SPA1913	STY0881	t2047
CDS	SPC_0840	886296	888728	-1	ybiW	putative formate acetyltransferase 3	SC0838	STM0843	SPA1912	STY0882	t2046
CDS	SPC_0841	888734	889633	-1	ybiY	putative pyruvate formate-lyase 3 activating enzyme	SC0839	STM0844	SPA1911	STY0883	t2045
CDS	SPC_0842	889911	890660	-1	moeB	molybdopterin biosynthesis protein MoeB	SC0840	STM0845	SPA1910	STY0884	t2044
CDS	SPC_0843	890660	891895	-1	moeA	molybdopterin biosynthesis MoeA protein	SC0841	STM0846	SPA1909	STY0885	t2043
CDS	SPC_0844	892099	893040	1	ybiK	putative L-asparaginase	SC0842	STM0847	SPA1908	STY0886	t2042
CDS	SPC_0845	893051	894922	1	yliA	hypothetical ABC transporter ATP-binding protein	SC0843	STM0848	SPA1907	STY0887	t2041
CDS	SPC_0846	894955	896493	1	yliB	putative ABC transporter periplasmic binding protein	SC0844	STM0849	SPA1906	STY0888	t2040
CDS	SPC_0847	896554	897474	1	yliC	hypothetical ABC transporter permease protein	SC0845	STM0850	SPA1905	STY0889	t2039
CDS	SPC_0848	897477	898388	1	yliD	hypothetical ABC transporter permease protein	SC0846	STM0851	SPA1904	STY0890	t2038
CDS	SPC_0849	898479	899804	-1	yliG	hypothetical protein	SC0847	STM0852	SPA1903	STY0891	t2037
CDS	SPC_0850	899831	899965	1	-	hypothetical protein	-	-	-	-	-
CDS	SPC_0851	900035	900418	1	-	hypothetical protein	SCPS4	STM0853	SPA1902	STY0893	t2036
CDS	SPC_0852	901125	901640	1	-	putative cytoplasmic protein	-	STM0854	-	-	-
CDS	SPC_0853	901648	902412	1	etfB	putative electron transfer flavoprotein beta subunit	SC0848	STM0855	-	-	-
CDS	SPC_0854	902423	903376	1	etfA	putative electron transfer flavoprotein alpha subunit	SC0849	STM0856	-	-	-
CDS	SPC_0855	903409	903606	1	-	hypothetical protein	SC0850	-	-	-	-
CDS	SPC_0856	903670	904833	1	-	putative acyl-CoA dehydrogenase	SC0851	STM0857	-	-	-
CDS	SPC_0857	905480	906967	1	-	putative dehydrogenase (flavoprotein)	SC0852	STM0858	-	-	-
CDS	SPC_0858	906973	907863	-1	-	putative transcriptional regulator	SC0854	STM0859	-	-	-
pseudogene	SPC_0859	908125	908554	-1	-	putative inner membrane protein	SCPS5	STM0860	-	-	-
pseudogene	SPC_0860	909081	909581	1	-	putative dehydrogenase	SC0855	934130_934630	SPA1901	STY0894	t2035
CDS	SPC_0861	909578	910204	-1	yliJ	glutathione s-transferase family protein	SC0856	STM0862	SPA1900	STY0895	t2034
CDS	SPC_0862	910448	911650	1	dacC	D-alanyl-D-alanine carboxypeptidase (penicillin-binding protein 6 precursor)	SC0857	STM0863	SPA1899	STY0896	t2033
CDS	SPC_0863	911695	912453	-1	deoR	deoxyribose operon repressor	SC0858	STM0864	SPA1898	STY0897	t2032
CDS	SPC_0864	912525	913199	-1	ybjG	putative permease protein	SC0859	STM0865	SPA1897	STY0898	t2031
CDS	SPC_0865	913446	914675	1	mdfA	multidrug translocase MdfA	SC0860	STM0866	SPA1896	STY0899	t2030
CDS	SPC_0866	914729	915544	-1	-	hypothetical protein	SC0861	STM0867	SPA1895	STY0900	t2029
CDS	SPC_0867	915541	916752	-1	-	hypothetical protein	SC0862	STM0868	SPA1894	STY0901	t2028
CDS	SPC_0868	916908	917570	1	-	putative TetR-family transcriptional regulator	SC0863	STM0869	SPA1893	STY0902	t2027
CDS	SPC_0869	917587	918513	-1	-	probable bacteriophage integrase	-	-	SPA2601	STY3658	t3400
CDS	SPC_0870	918531	918653	-1	-	hypothetical protein	-	-	-	-	-
CDS	SPC_0871	918744	920525	-1	-	glr2548	-	STM2724	-	-	-
CDS	SPC_0872	920537	920893	-1	-	repressor protein	-	-	-	STY3660	t3402
CDS	SPC_0873	921486	921989	1	-	putative phage gene	-	-	SPA2625	STY3662	t3404
CDS	SPC_0874	921999	922226	1	-	hypothetical protein	-	-	-	-	-
CDS	SPC_0875	922350	922583	-1	-	hypothetical protein	-	-	-	-	-
CDS	SPC_0876	922689	923042	1	-	hypothetical protein	-	-	-	-	-
CDS	SPC_0877	923110	923340	1	-	hypothetical protein	-	-	-	-	-
CDS	SPC_0878	923358	924191	1	-	putative phage gene	-	STM2730	SPA2591 SPA2624	STY4636	t4329
CDS	SPC_0879	924188	926209	1	-	putative phage gene	-	STM2729	SPA2590 SPA2623	STY3668 STY4635	t3410 t4328
CDS	SPC_0880	926343	926540	1	-	hypothetical protein	-	STM2728	SPA2589	STY3669	t3411
CDS	SPC_0881	926514	926783	-1	-	putative phage gene	-	-	SPA2622	-	-
CDS	SPC_0882	926834	927895	-1	-	putative phage gene	-	-	SPA2621	STY3674	t3416
CDS	SPC_0883	927892	929667	-1	-	putative phage gene	-	STM2722	SPA2582 SPA2620	STY3675 STY4627	t3417 t4322
CDS	SPC_0884	929675	929788	-1	-	hypothetical protein	-	-	-	-	-
CDS	SPC_0885	929828	930631	1	-	orf17	-	STM2721	SPA2581	STY4626	t4320
CDS	SPC_0886	930693	931715	1	-	putative phage gene	-	STM2720	SPA2580 SPA2619	STY4625	t4319
CDS	SPC_0887	931719	932420	1	-	putative phage gene	-	-	SPA2618	-	-
CDS	SPC_0888	932481	932969	1	-	putative phage gene	-	-	SPA2617	-	-
CDS	SPC_0889	932966	933472	1	-	putative phage gene	-	-	SPA2616	-	-
pseudogene	SPC_0890	933469	934176	1	-	putative phage gene	-	-	SPA2615	-	-
CDS	SPC_0891	934173	935300	1	-	putative phage gene	-	-	SPA2614	-	-
CDS	SPC_0892	935297	935752	1	-	putative phage gene	-	-	SPA2613	-	-
CDS	SPC_0893	935762	936055	1	-	putative phage gene	-	-	SPA2612	-	-
CDS	SPC_0894	936052	936393	1	-	hypothetical protein	-	-	-	-	-
CDS	SPC_0895	936393	936725	1	-	hypothetical protein	-	-	-	-	-
CDS	SPC_0896	936872	937129	1	-	putative phage gene	-	-	SPA2611	-	-
CDS	SPC_0897	937317	939287	1	-	putative phage gene	-	-	SPA2610	-	-
CDS	SPC_0898	939284	939613	1	-	putative phage gene	-	-	SPA2609	-	-
CDS	SPC_0899	939610	940794	1	-	putative phage gene	-	-	SPA2608	-	-
CDS	SPC_0900	940787	941374	1	-	putative phage gene	-	-	SPA2607	-	-
CDS	SPC_0901	941384	943399	1	-	gp19	-	STM2706	SPA2566	STY4611	t4305
CDS	SPC_0902	943362	943541	1	-	gp19	-	-	-	-	-
CDS	SPC_0903	943554	944108	1	-	gp20	SC2246	STM2242	-	STY2468	-
CDS	SPC_0904	944098	944823	1	-	putative phage gene	-	-	SPA2604	-	-
CDS	SPC_0905	944795	945340	1	-	putative phage gene	-	-	SPA2603	-	-
CDS	SPC_0906	945340	947043	1	-	putative phage gene	-	-	SPA2602	-	-
CDS	SPC_0907	947173	947340	-1	-	hypothetical protein	-	-	-	-	-
CDS	SPC_0908	947565	947915	-1	-	putative membrane protein	-	-	-	-	-
CDS	SPC_0909	948379	950064	-1	-	hypothetical protein	SC0864	STM0870	SPA1892	STY0903	t2026
CDS	SPC_0910	950335	950712	1	-	hypothetical protein	SC0865	STM0871	SPA1891	STY0904	t2025
pseudogene	SPC_0911	950744	951006	-1	-	glutaredoxin-1 homolog	SC0866	STM0872	SPA1890	STY0905	t2024
CDS	SPC_0912	951176	951466	1	ybjC	hypothetical protein	SC0867	STM0873	SPA1889	STY0906	t2023
CDS	SPC_0913	951450	952172	1	nfsA	oxygen-insensitive NADPH nitroreductase	SCPS6	STM0874	SPA1888	STY0907	t2022
CDS	SPC_0914	952230	953132	1	rimK	ribosomal protein S6 modification protein	SC0868	STM0875	SPA1887	STY0908	t2021
CDS	SPC_0915	953229	953705	1	ybjN	hypothetical protein	SC0869	STM0876	SPA1886	STY0909	t2020
CDS	SPC_0916	954024	955166	1	potF	putrescine-binding periplasmic protein precursor	SC0870	STM0877	SPA1885	STY0910	t2019
CDS	SPC_0917	955254	956387	1	potG	putrescine transport ATP-binding protein PotG	SC0871	STM0878	SPA1884	STY0911	t2018
CDS	SPC_0918	956397	957350	1	potH	putrescine transport system permease protein PotH	SC0872	STM0879	SPA1883	STY0912	t2017
CDS	SPC_0919	957347	958192	1	potI	putrescine transport system permease protein PotI	SC0873	STM0880	SPA1882	STY0913	t2016
CDS	SPC_0920	958176	958739	1	ybjO	putative inner membrane protein	SC0874	STM0881	SPA1881	STY0914	t2015
CDS	SPC_0921	958782	959912	1	ybjF	23S rRNA (uracil-5-)-methyltransferase	SC0875	STM0882	SPA1880	STY0915	t2014
CDS	SPC_0922	960058	960186	1	-	hypothetical protein	-	-	SPA1879	STY0916	t2013
CDS	SPC_0923	960195	961538	1	ulaA	ascorbate-specific PTS system enzyme IIC	SC0876	STM0884	SPA1878	STY0917	t2012
CDS	SPC_0924	961625	961888	1	-	putative inner membrane protein; homology to SgaT from Vibrio	SC0877	STM0885	SPA1877	STY0918	t2011
CDS	SPC_0925	961898	963385	1	-	putative sulfatase	SC0878	STM0886	SPA1876	STY0919	t2010
CDS	SPC_0926	963603	964334	-1	artJ	arginine-binding periplasmic protein 2 precursor	SC0879	STM0887	SPA1875	STY0920	t2009
CDS	SPC_0927	964571	965239	-1	artM	arginine transport system permease protein ArtM	SC0880	STM0888	SPA1874	STY0921	t2008
CDS	SPC_0928	965239	965955	-1	artQ	arginine transport system permease protein ArtQ	SC0881	STM0889	SPA1873	STY0922	t2007
CDS	SPC_0929	965962	966699	-1	artI	arginine-binding periplasmic protein 1 precursor	SC0882	STM0890	SPA1872	STY0923	t2006
CDS	SPC_0930	966711	967445	-1	artP	arginine transport ATP-binding protein ArtP	SC0883	STM0891	SPA1871	STY0924	t2005
CDS	SPC_0931	967669	968184	-1	ybjP	probable lipoprotein	SC0884	STM0892	SPA1870	STY0925	t2004
CDS	SPC_0932	968247	968636	1	-	putative cytoplasmic protein	SC0885	STM0930	SPA1869	STY0926	t2003
CDS	SPC_0933	968633	969463	1	ybjR	putative N-acetylmuramoyl-L-alanine amidase	SC0886	STM0931	SPA1868	STY0927	t2002
CDS	SPC_0934	969460	970473	-1	-	putative oxidoreductase	SC0887	STM0932	SPA1867	STY0928	t2001
CDS	SPC_0935	970569	972002	-1	ybjT	hypothetical protein	SC0888	STM0933	SPA1866	STY0929	t2000
CDS	SPC_0936	972013	973014	-1	ybjU	L-allo-threonine aldolase	SC0889	STM0934	SPA1865	STY0930	t1999
CDS	SPC_0937	973053	974771	-1	poxB	pyruvate dehydrogenase	SC0890	STM0935	SPA1864	STY0931	t1998
CDS	SPC_0938	974929	975864	-1	hcr	NADH oxidoreductase Hcr	SC0891	STM0936	SPA1863	STY0932	t1997
CDS	SPC_0939	975909	977561	-1	hcp	hydroxylamine reductase	SC0892	STM0937	SPA1862	STY0933	t1996
CDS	SPC_0940	977705	978604	-1	ybjE	hypothetical protein	SC0893	STM0938	SPA1861	STY0934	t1995
CDS	SPC_0941	978806	980464	1	ybjD	hypothetical protein	SC0894	STM0939	SPA1860	STY0935	t1994
CDS	SPC_0942	980461	981411	-1	ybjX	putative virK protein	SC0895	STM0940	SPA1859	STY0936	t1993
pseudogene	SPC_0943	981557	982671	1	ybjY	hypothetical protein	SC0896	STM0941	SPA1858	STY0937	t1992
CDS	SPC_0944	982668	984614	1	ybjZ	conserved hypothetical ABC transporter	SC0897	STM0942	SPA1857	STY0938	t1991
CDS	SPC_0945	984744	984965	-1	cspD	cold shock-like protein CspD	SC0898	STM0943	SPA1856	STY0940	t1990
CDS	SPC_0946	985289	985609	1	clpS	ATP-dependent Clp protease adaptor protein ClpS	SC0899	STM0944	SPA1855	STY0942	t1989
CDS	SPC_0947	985673	987916	1	clpA	ATP-dependent Clp protease ATP-binding subunit ClpA	SC0900	STM0945	SPA1854	STY0943	t1988
CDS	SPC_0948	988129	988326	-1	-	hypothetical protein	SC0901	-	SPA1852	STY0945	t1987
CDS	SPC_0949	988488	988865	-1	-	probable integrase remnant	SC0902	-	SPA1851	STY0946	t1986
tRNA	SPC_t017	989294	989381	-1	-	tRNA-Ser
CDS	SPC_0950	989530	990207	-1	-	hypothetical protein	SC0904	STM0950	SPA1848	STY0948	t1983
CDS	SPC_0951	990227	991087	-1	-	putative pirin-related protein	SC0905	STM0951	SPA1847	STY0949	t1982
CDS	SPC_0952	991196	992107	1	acT	hypothetical transcriptional activator	SC0906	STM0952	SPA1846	STY0950	t1981
CDS	SPC_0953	992198	992416	-1	infA	translation initiation factor IF-1	SC0907	STM0953	SPA1845	STY0951	t1980
CDS	SPC_0954	992344	992727	-1	-	putative inner membrane protein	SC0908	STM0954	SPA1844	-	-
CDS	SPC_0955	992728	993432	-1	aat	leucyl/phenylalanyl-tRNA--protein transferase	SC0909	STM0955	SPA1843	STY0953	t1979
CDS	SPC_0956	993477	995198	-1	cydC	transport ATP-binding protein CydC	SC0910	STM0956	SPA1842	STY0954	t1978
CDS	SPC_0957	995199	996965	-1	cydD	transport ATP-binding protein CydD	SC0911	STM0957	SPA1841	STY0955	t1977
CDS	SPC_0958	997079	998047	-1	trxB	thioredoxin reductase	SC0912	STM0958	SPA1840	STY0956	t1976
CDS	SPC_0959	998594	999088	1	lrp	leucine-responsive regulatory protein	SC0913	STM0959	SPA1839	STY0957	t1975
CDS	SPC_0960	999166	1003299	1	ftsK	cell division protein FtsK	SC0914	STM0960	SPA1838	STY0958	t1974
CDS	SPC_0961	1003439	1004053	1	lolA	outer-membrane lipoprotein carrier protein precursor	SC0915	STM0961	SPA1837	STY0959	t1973
CDS	SPC_0962	1004063	1005406	1	ycaJ	conserevd hypothetical protein	SC0916	STM0962	SPA1836	STY0960	t1972
CDS	SPC_0963	1005665	1006957	1	serS	seryl-tRNA synthetase	SC0917	STM0963	SPA1835	STY0961	t1971
CDS	SPC_0964	1007194	1009638	1	dmsA	anaerobic dimethyl sulfoxide reductase chain A precursor	SC0918 SC1515 SC1516 SC4183	STM0964 STM1498 STM1499 STM4305.S	SPA1356 SPA1834	STY0962 STY1565 STY1566	t1419 t1420 t1970
CDS	SPC_0965	1009649	1010266	1	dmsB	anaerobic dimethyl sulfoxide reductase subunit B	SC0919	STM0965 STM1497	SPA1357	STY0963 STY1567	t1418 t1969
CDS	SPC_0966	1010268	1011131	1	dmsC	anaerobic dimethyl sulfoxide reductase chain C	SC0920	STM0966	SPA1832	STY0964	t1968
CDS	SPC_0967	1011481	1012629	1	ycaD	putative MFS family transporter protein	SC0922	STM0968	SPA1830	STY0966	t1966
CDS	SPC_0968	1012847	1014268	1	ycaM	probable transport protein	SC0923	STM0969	SPA1829	STY0967	t1965
CDS	SPC_0969	1014561	1015358	-1	pflA	pyruvate formate-lyase 1 activating enzyme	SC0924	STM0970	SPA1828	STY0968	t1964
CDS	SPC_0970	1015486	1015650	1	-	hypothetical protein	SC0925	-	-	-	-
CDS	SPC_0971	1015934	1016893	1	sopD2	secreted protein sopD	SC0926	STM0972	SPA1826	STY0971	t1962
CDS	SPC_0972	1016969	1019251	-1	pflB	formate acetyltransferase 1	SC0927 SC3187	STM0973 STM3241	SPA1825 SPA3110	STY0973 STY3423	t1961 t3161
CDS	SPC_0973	1019311	1020168	-1	focA	probable formate transporter (formate channel)	SC0928	STM0974	SPA1824	STY0974	t1960
CDS	SPC_0974	1020573	1022366	-1	ycaO	hypothetical protein	SC0929	STM0975	SPA1823	STY0975	t1959
CDS	SPC_0975	1022470	1023162	1	ycaP	hypothetical protein	SC0930	STM0976	SPA1822	STY0976	t1958
CDS	SPC_0976	1023348	1024436	1	serC	phosphoserine aminotransferase	SC0931	STM0977	SPA1821	STY0977	t1957
CDS	SPC_0977	1024502	1025785	1	aroA	3-phosphoshikimate 1-carboxyvinyltransferase	SC0932	STM0978	SPA1820	STY0978	t1956
CDS	SPC_0978	1025928	1026689	1	ycaL	putative lipoprotein	SC0933	STM0979	SPA1819	STY0979	t1955
CDS	SPC_0979	1026862	1027545	1	cmk	cytidylate kinase	SC0934	STM0980	SPA1818	STY0980	t1954
CDS	SPC_0980	1027659	1029332	1	rpsA	30S ribosomal protein S1	SC0935	STM0981	SPA1817	STY0981	t1953
CDS	SPC_0981	1029488	1029772	1	himD	integration host factor beta subunit	SC0936	STM0982	SPA1816	STY0982	t1952
CDS	SPC_0982	1029885	1030286	1	-	putative cytoplasmic protein	SC0937 SC1146 SC1383 SC1895 SC2404 SC2855 SC2882 SC3103 SC3139 SC3583 SC3730 SC3986 SC4375	STM0948	-	-	-
CDS	SPC_0983	1030457	1031140	1	-	putative integrase	SC0938 SC1147 SC1382 SC1896 SC2403 SC2854 SC2883 SC3140 SC3584 SC3729 SC3987 SC4374	STM0947	-	-	-
pseudogene	SPC_0984	1031317	1033582	1	-	putative recombination protein	SCPS136	STM0983	SPA1815	STY0984	t1951
CDS	SPC_0985	1033619	1035367	1	msbA	probable transport ATP-binding protein MsbA	SC0941	STM0984	SPA1814	STY0985	t1950
CDS	SPC_0986	1035364	1036341	1	lpxK	tetraacyldisaccharide 4'-kinase	SC0942	STM0985	SPA1813	STY0986	t1949
CDS	SPC_0987	1036385	1037617	1	ycaQ	putative cytoplasmic protein	SC0943	STM0986	SPA1812	STY0987	t1948
CDS	SPC_0988	1037669	1037851	1	-	hypothetical protein	SC0944	STM0987	SPA1811	STY0989	t1947
CDS	SPC_0989	1037848	1038594	1	kdsB	3-deoxy-manno-octulosonate cytidylyltransferase	SC0945	STM0988	SPA1810	STY0990	t1946
CDS	SPC_0990	1038805	1039698	1	-	hypothetical protein	SC0947	STM0989	SPA1809	STY0991	t1945
CDS	SPC_0991	1039678	1040454	-1	ycbC	hypothetical protein	SC0948	STM0990	SPA1808	STY0992	t1944
CDS	SPC_0992	1040590	1041393	1	smtA	SmtA protein	SC0949	STM0991	SPA1807	STY0993	t1943
CDS	SPC_0993	1041386	1042708	1	mukF	condesin subunit F	SC0950	STM0992	SPA1806	STY0994	t1942
CDS	SPC_0994	1042689	1043393	1	mukE	condesin subunit E	SC0951	STM0993	SPA1805	STY0995	t1941
CDS	SPC_0995	1043393	1047859	1	mukB	condesin subunit B	SCPS102	STM0994	SPA1804	STY0996	t1940
CDS	SPC_0996	1048132	1050051	1	ycbB	hypothetical protein	SC0952	STM0995	SPA1803	STY0997	t1939
CDS	SPC_0997	1050311	1050859	1	ycbK	hypothetical protein	SC0953	STM0996	SPA1802	STY0998	t1938
CDS	SPC_0998	1050887	1051534	1	ycbL	hypothetical protein	SC0954	STM0997	SPA1801	STY0999	t1937
CDS	SPC_0999	1051596	1052786	-1	aspC	aspartate aminotransferase	SC0955	STM0998	SPA1800	STY1000	t1936
CDS	SPC_1000	1052971	1054062	-1	ompF	outer membrane protein F precursor	SC0956	STM0999	SPA1799	STY1002	t1935
CDS	SPC_1001	1054669	1056069	-1	asnS	asparaginyl-tRNA synthetase	SC0957	STM1000	SPA1798	STY1004	t1934
CDS	SPC_1002	1056270	1056731	-1	-	putative transcriptional regulator	SC0958	STM1001	SPA1797	STY1005	t1933
CDS	SPC_1003	1057049	1058263	1	-	diaminopropionate ammonia-lyase	SC0959	STM1002	SPA1796	STY1006	t1932
CDS	SPC_1004	1058337	1058495	1	-	hypothetical protein	SC0960	-	-	-	-
CDS	SPC_1005	1058509	1059945	1	-	putative ion:amino acid symporter	SC0961	STM1003	SPA1795	STY1009	t1931
CDS	SPC_1006	1060023	1061225	-1	pncB	nicotinate phosphoribosyltransferase	SC0962	STM1004	SPA1794	STY1010	t1930
CDS	SPC_1007	1061420	1062712	-1	int	integrase	SC0963	STM1005	-	STY1011	t1929
CDS	SPC_1008	1062757	1063005	-1	xis	excisionase	-	STM1006	-	STY1012	t1928
CDS	SPC_1009	1063046	1063252	-1	-	putative cytoplasmic protein	SC0964 SC2640	STM1007 STM2634	-	STY1013	t1927
CDS	SPC_1010	1063328	1064437	-1	-	hypothetical protein	SC0965 SC2639	STM1008.S STM2633.S	-	STY2074	-
CDS	SPC_1011	1064448	1067375	-1	-	exodeoxyribonuclease	SCPS7	STM1009 STM2632	-	STY2073	-
CDS	SPC_1012	1067502	1067852	-1	-	Gifsy-1 prophage protein	SC0967 SC2637	STM2631	-	-	-
CDS	SPC_1013	1068443	1068649	1	-	hypothetical protein	SC0970	-	-	-	-
CDS	SPC_1014	1068682	1069614	-1	-	hypothetical protein	SC0971	-	-	-	-
CDS	SPC_1015	1069611	1069946	-1	-	hypothetical protein	SC0972	-	-	-	-
CDS	SPC_1016	1070235	1070618	-1	-	putative regulator	SC0973	-	SPA4290	STY2066	-
CDS	SPC_1017	1071134	1071283	1	-	Gifsy-1 prophage cI protein	-	-	-	-	-
CDS	SPC_1018	1071375	1072202	1	-	putative replication protein O of prophage CP-933X	SC0975	-	-	-	-
CDS	SPC_1019	1072289	1072894	1	-	putative replication protein of prophage CP-933X	SC0976	-	-	-	-
CDS	SPC_1020	1072908	1073705	1	-	hypothetical protein	SC0977	-	SPA2428	STY1027	-
CDS	SPC_1021	1073804	1074070	1	-	putative bacteriophage protein	-	-	-	-	-
CDS	SPC_1022	1074226	1074459	1	-	hypothetical protein	SC0978 SC2624	STM1019 STM2621	-	STY1032	t1908
CDS	SPC_1023	1074708	1074824	1	-	putative bacteriophage protein	SC2623	-	-	STY1033	t1907
CDS	SPC_1024	1074859	1075461	1	-	hypothetical protein	SC0979 SC2622	STM1020 STM2620	-	STY1034	t1906
CDS	SPC_1025	1075461	1075667	1	-	hypothetical protein	SC0980 SC2621	-	-	-	-
CDS	SPC_1026	1075670	1076281	1	-	hypothetical protein	SC0981 SC2620	STM1021 STM2619	-	STY1035	t1905
CDS	SPC_1027	1076414	1077211	1	-	putative prophage antitermination protein	SC2619	STM0903 STM1022	SPA2399	STY1036	t1904
CDS	SPC_1028	1077757	1078206	-1	-	putative lipoprotein	SC2617	STM1025	-	STY1039	t1902
CDS	SPC_1029	1078567	1079253	-1	-	hypothetical protein	SC0984	STM2614	-	-	-
CDS	SPC_1030	1079610	1079858	1	-	hypothetical protein	SC0985 SC2615	STM1027 STM2237 STM2613	-	STY2045	-
CDS	SPC_1031	1079830	1080294	1	-	lysozyme	SC2614	STM1028 STM2612	SPA2397	-	-
CDS	SPC_1032	1080291	1080761	1	-	hypothetical protein	SC2613	STM2611.S	SPA2396	-	-
CDS	SPC_1033	1080979	1081503	1	-	hypothetical protein	SC2612	-	-	-	-
CDS	SPC_1034	1081566	1082186	1	-	hypothetical protein	SC2611	-	-	-	-
CDS	SPC_1035	1082197	1083819	1	-	hypothetical protein	SC2610	-	-	STY1047 STY2040	t1894
CDS	SPC_1036	1083852	1085288	1	-	hypothetical protein	SC2609	-	-	STY1048 STY2039	t1893
CDS	SPC_1037	1085302	1085910	1	-	putative bacteriophage protein	SC2608	-	-	STY1049	t1892
CDS	SPC_1038	1085925	1087157	1	-	hypothetical protein	SC2607	-	-	STY1050 STY2037	t1891
CDS	SPC_1039	1087183	1087659	1	-	putative bacteriophage protein	SC2606	-	-	STY2036	t1890
CDS	SPC_1040	1087671	1088612	1	-	putative bacteriophage protein	SC2605	-	-	STY2035	t1889
CDS	SPC_1041	1088654	1089022	1	-	putative bacteriophage protein	SC2604	-	-	STY2034	t1888
CDS	SPC_1042	1088988	1089395	1	-	putative bacteriophage protein	SC2603	-	-	STY2033	t1887
CDS	SPC_1043	1089392	1089946	1	-	putative bacteriophage protein	SC2602	-	-	STY2032	t1886
CDS	SPC_1044	1090017	1090322	1	-	putative bacteriophage protein	SC2601	-	-	STY2031	t1885
CDS	SPC_1045	1090297	1090860	1	-	putative bacteriophage protein	SC2600	-	-	STY2030	t1884
CDS	SPC_1046	1090864	1092009	1	-	putative bacteriophage protein	SC2599	-	-	STY2029	t1883
CDS	SPC_1047	1092022	1092465	1	-	putative bacteriophage protein	SC2598	-	-	STY2028	t1882
CDS	SPC_1048	1092469	1092921	1	-	putative bacteriophage protein	SC2597	-	-	STY2027	t1881
CDS	SPC_1049	1093099	1094733	1	-	putative bacteriophage protein	SC2596	-	-	STY1061 STY2026	t1880
CDS	SPC_1050	1094733	1095383	1	-	putative bacteriophage protein	SC2595	-	-	STY2025	t1879
CDS	SPC_1051	1095387	1095689	1	-	putative bacteriophage protein	SC2594	-	-	STY2024	t1878
CDS	SPC_1052	1095692	1096723	1	-	putative bacteriophage protein	SC2593	-	-	STY2023	t1877
CDS	SPC_1053	1096720	1097055	1	-	hypothetical protein	SC2592	-	-	STY2022	t1876
CDS	SPC_1054	1097062	1097268	-1	-	putative regulatory protein	SC2591	-	-	-	-
CDS	SPC_1055	1097540	1097698	1	-	hypothetical protein	SC2590	-	-	-	-
CDS	SPC_1056	1097688	1098335	1	-	putative bacteriophage protein	SC2589	-	-	-	-
CDS	SPC_1057	1098400	1099185	1	-	hypothetical protein	SC2588	-	-	-	-
CDS	SPC_1058	1099249	1100004	1	-	putative bacteriophage protein	SC2587	-	-	STY2019	t1873
CDS	SPC_1059	1100140	1100493	1	-	putative bacteriophage protein	SC2586	-	-	STY2017	t1871
CDS	SPC_1060	1100506	1101693	1	-	putative bacteriophage protein	SC2585	-	-	STY1070 STY2016	t1870
CDS	SPC_1061	1101690	1102370	1	-	putative bacteriophage protein	SC2584	-	-	STY1071 STY2015	t1869
CDS	SPC_1062	1102352	1103782	1	pin	Fels-2 prophage Pin	SC1002 SC1236 SC2582	STM0926 STM1049 STM2588 STM2703	-	STY1072 STY2014	t1868
CDS	SPC_1063	1103789	1104205	1	-	putative phage tail fiber protein	SC2581	STM2704	SPA2565	STY4610	t4304
CDS	SPC_1064	1104619	1104771	-1	-	hypothetical protein	SC2580	-	-	-	-
CDS	SPC_1065	1105022	1106488	-1	gogB	leucine-rich repeat protein	SC2579	STM2584	-	-	-
CDS	SPC_1066	1106917	1108716	1	lepA	GTP-binding protein LepA	SC2578	STM2583	SPA0282	STY2829	t0274
CDS	SPC_1067	1108733	1109707	1	lepB	signal peptidase I	SC2577	STM2582	SPA0283	STY2828	t0275
CDS	SPC_1068	1109924	1110661	1	rncS	ribonuclease III	SC2576	STM2581	SPA0284	STY2827	t0277
CDS	SPC_1069	1110658	1111563	1	era	GTP-binding protein Era	SC2575	STM2580	SPA0285	STY2826	t0276
CDS	SPC_1070	1111575	1112303	1	recO	DNA repair protein RecO	SC2574	STM2579	SPA0286	STY2825	t0278
CDS	SPC_1071	1112315	1113046	1	pdxJ	pyridoxal phosphate biosynthetic protein	SC2573	STM2578	SPA0287	STY2824	t0279
CDS	SPC_1072	1113046	1113426	1	acpS	4'-phosphopantetheinyl transferase	SC2572	STM2577	SPA0288	STY2823	t0280
CDS	SPC_1073	1113538	1113798	-1	yfhL	putative ferredoxin	SC2571	STM2576	SPA0289	STY2822	t0281
CDS	SPC_1074	1113836	1114762	-1	-	putative transcriptional regulator	SC2570	STM2575	SPA0290	STY2821	t0282
CDS	SPC_1075	1114878	1116074	1	-	putative transmembrane transport protein	SC2569	STM2574	SPA0291	STY2820	t0283
CDS	SPC_1076	1116096	1117013	1	-	2-dehydropantoate 2-reductase	SC2568	STM2573	SPA0292	STY2819	t0284
CDS	SPC_1077	1117052	1117900	-1	yfhH	putative transcriptional regulator	SC2567	STM2572	SPA0293	STY2818	t0285
CDS	SPC_1078	1118034	1118909	1	-	hypothetical protein	SC2566	STM2571	SPA0294	STY2817	t0286
CDS	SPC_1079	1118920	1120281	1	-	putative phosphotransferase system IIB component	SC2565	STM2570	SPA0295	STY2816	t0287
CDS	SPC_1080	1120285	1120920	1	yfhB	hypothetical protein	SC2564	STM2569	SPA0296	STY2815	t0288
CDS	SPC_1081	1120945	1121496	1	yfhC	hypothetical protein	SC2563	STM2568	SPA0297	STY2814	t0289
CDS	SPC_1082	1121547	1121669	-1	-	putative exported protein	-	-	-	-	-
CDS	SPC_1083	1121651	1123093	-1	yfhD	hypothetical protein	SC2562	STM2567	SPA0298	STY2813	t0290
CDS	SPC_1084	1123094	1123324	-1	-	putative periplasmic protein	-	STM2566	SPA0299	-	-
CDS	SPC_1085	1123349	1127236	1	purG	phosphoribosylformylglycinamidine synthase	SC2560	STM2565	SPA0300	STY2812	t0291
CDS	SPC_1086	1127729	1129165	1	yfhK	putative sensor kinase protein	SC2559	STM2564	SPA0302	STY2811	t0292
CDS	SPC_1087	1129245	1129931	1	-	putative transcriptional regulator of two-component regulator protein (EBP family)	SC2558	STM2563	SPA0303	STY2810	t0294
CDS	SPC_1088	1129928	1131265	1	yfhA	putative transcriptional regulator	SC2557	STM2562	SPA0304	STY2809	t0293
CDS	SPC_1089	1131342	1131680	1	glnB	nitrogen regulatory protein p-II	SC2556	STM2561	SPA0305	STY2808	t0295
CDS	SPC_1090	1131729	1133189	-1	yjdL	putative transmembrane transport protein	SC2555	STM2560	SPA0306	STY2807	t0296
CDS	SPC_1091	1133245	1135389	-1	cadA	lysine decarboxylase	SC0234 SC2554	STM0234 STM2559	SPA0241 SPA0307	STY0259 STY2806	t0236 t0297
CDS	SPC_1092	1135472	1136809	-1	cadB	probable cadaverine/lysine antiporter	SC2553	STM2558	SPA0308	STY2805	t0298
CDS	SPC_1093	1137152	1138690	-1	cadC	transcriptional activator CadC	SC2552	STM2557	SPA0309	STY2804	t0299
CDS	SPC_1094	1138871	1140061	-1	hmpA	flavohemoprotein (haemoglobin-like protein)	SC2551	STM2556	SPA0310	STY2803	t0300
CDS	SPC_1095	1140123	1140371	1	-	hypothetical protein	SC2550	-	-	-	-
CDS	SPC_1096	1140386	1141639	1	glyA	serine hydroxymethyltransferase	SC2549	STM2555	SPA0311	STY2802	t0301
CDS	SPC_1097	1141835	1142974	1	hcaT	putative 3-phenylpropionate permease	SC2548	STM2554	SPA0312	STY2801	t0302
CDS	SPC_1098	1142969	1144246	-1	csiE	stationary phase inducible protein CsiE	SC2547	STM2553	SPA0313	STY2800	t0303
CDS	SPC_1099	1144342	1145010	1	-	hypothetical protein	SC2546	STM2552	SPA0314	STY2799	t0304
CDS	SPC_1100	1145001	1145987	1	-	putative inner membrane protein	SC2545	STM2551	SPA0315	STY2797	t0305
CDS	SPC_1101	1145988	1147001	-1	asrC	anaerobic sulfite reductase subunit C	SC2544	STM2550	SPA0316	STY2796	t0306
CDS	SPC_1102	1147012	1147830	-1	asrB	anaerobic sulfite reductase subunit B	SC2543	STM2549	SPA0317	STY2795	t0307
CDS	SPC_1103	1147834	1148910	-1	asrA	anaerobic sulfide reductase	SC2542	STM2548	SPA0318	STY2794	t0308
CDS	SPC_1104	1149059	1149937	-1	-	hypothetical protein	SC2541	STM2547	SPA0319	STY2793	t0309
CDS	SPC_1105	1150082	1150885	-1	suhB	extragenic suppressor protein SuhB	SC2540	STM2546	SPA0320	STY2792	t0310
CDS	SPC_1106	1151004	1151735	1	-	putative RNA methyltransferase	SC2539	STM2545	SPA0321	STY2791	t0311
CDS	SPC_1107	1151894	1152388	1	yfhP	hypothetical protein	SC2538	STM2544	SPA0322	STY2790	t0312
CDS	SPC_1108	1152569	1153783	1	nifS	cysteine desulfurase	SC2537	STM2543	SPA0323	STY2789	t0313
CDS	SPC_1109	1153811	1154197	1	nifU	NifU-like protein	SC2536	STM2542	SPA0324	STY2788	t0314
CDS	SPC_1110	1154226	1154549	1	iscA	iron-sulfur cluster assembly protein	SC2535	STM2541	SPA0325	STY2787	t0315
CDS	SPC_1111	1154745	1155260	1	hscB	co-chaperone HscB	SC2534	STM2540	SPA0326	STY2786	t0316
CDS	SPC_1112	1155273	1157123	1	hscA	chaperone protein HscA	SCPS45	STM2539	SPA0327	STY2785	t0317
CDS	SPC_1113	1157125	1157460	1	fdx	ferredoxin	SC2533	STM2538	SPA0328	STY2784	t0318
CDS	SPC_1114	1157472	1157672	1	yfhJ	hypothetical protein	SC2532	STM2537	SPA0329	STY2783	t0319
CDS	SPC_1115	1157850	1159133	1	yfhI	aminopeptidase B	SC2531	STM2536	SPA0330	STY2782	t0320
CDS	SPC_1116	1159240	1160016	1	sseB	SseB protein	SC2530	STM2535	SPA0331	STY2781	t0321
CDS	SPC_1117	1160402	1160530	1	-	hypothetical protein	-	-	-	-	-
CDS	SPC_1118	1160585	1161154	-1	-	putative cytoplasmic protein	SC2529	STM2534	SPA0333	STY2780	t0322
CDS	SPC_1119	1161241	1161363	1	-	hypothetical protein	-	-	-	-	-
CDS	SPC_1120	1161371	1161484	-1	-	hypothetical protein	-	-	-	-	-
CDS	SPC_1121	1161500	1162342	-1	sseA	putative thiosulfate sulfurtransferase	SC2528	STM2533	SPA0334	STY2779	t0323
CDS	SPC_1122	1162551	1167485	1	-	putative lipoprotein	SCPS44	STM2532	SPA0335	STY2778	t0324
CDS	SPC_1123	1167486	1169801	1	pbpC	penicillin-binding protein 1C	SCPS43	STM2531	SPA0336	STY2777	t0325
CDS	SPC_1124	1169957	1172335	1	-	putative anaerobic dimethylsulfoxide reductase	SC2527	STM2530	SPA0337	STY2775	t0326
CDS	SPC_1125	1172332	1172961	1	-	putative anaerobic dimethylsulfoxide reductase	SC2526	STM2529	SPA0338	STY2774	t0327
CDS	SPC_1126	1172954	1173763	1	-	putative anaerobic reductase component	SC2525	STM2528	SPA0339	STY2773	t0328
CDS	SPC_1127	1173763	1174626	1	-	putative polyferredoxin	SC2524	STM2527	SPA0340	STY2772	t0329
CDS	SPC_1128	1174747	1175178	1	ndk	nucleoside diphosphate kinase	SC2523	STM2526	SPA0341	STY2771	t0330
CDS	SPC_1129	1175385	1176551	1	yfgB	hypothetical protein	SC2522	STM2525	SPA0342	STY2770	t0331
CDS	SPC_1130	1176843	1177847	1	yfgA	putative DNA-binding protein	SC2521	STM2524	SPA0343	STY2769	t0332
CDS	SPC_1131	1177931	1178992	1	gcpE	4-hydroxy-3-methylbut-2-en-1-yl diphosphate synthase	SC2520	STM2523	SPA0344	STY2768	t0333
CDS	SPC_1132	1179103	1180377	1	hisS	histidyl-tRNA synthetase	SC2519	STM2522	SPA0345	STY2767	t0334
CDS	SPC_1133	1180391	1181011	1	yfgM	hypothetical protein	SC2518	STM2521	SPA0346	STY2766	t0335
CDS	SPC_1134	1181027	1182199	1	yfgL	putative lipoprotein	SC2517	STM2520	SPA0347	STY2765	t0336
CDS	SPC_1135	1182318	1183790	1	engA	GTP-binding protein EngA	SC2516	STM2519	SPA0348	STY2764	t0337
CDS	SPC_1136	1183879	1184100	1	yfgJ	hypothetical protein	SC2515	STM2518	SPA0349	STY2763a	t0338
CDS	SPC_1137	1184482	1186638	1	sinH	intimin-like protein	SC2514	STM2517	SPA0350	STY2762	t0339
CDS	SPC_1138	1186696	1187655	1	sinI	hypothetical protein	SC2513	STM2516	SPA0351	STY2761	t0340
CDS	SPC_1139	1187793	1193372	1	ratA	putative outer membrane protein	SC2511 SC2512	STM2514 STM2515	SPA0352	STY2756 STY2760	t0341 t0343
CDS	SPC_1140	1193538	1193906	1	-	putative outer membrane protein	-	-	-	-	-
CDS	SPC_1141	1193997	1200845	1	ratB	putative outer membrane protein	SC2511 SC2512	STM2514 STM2515	SPA0353	STY2756 STY2760	t0341 t0343
CDS	SPC_1142	1201547	1206514	1	shdA	AIDA autotransporter-like protein	SCPS112	STM2513	SPA0354	STY2755	t0344
CDS	SPC_1143	1206676	1208025	-1	xseA	exodeoxyribonuclease VII large subunit	SC2510	STM2512	SPA0355	STY2753	t0345
CDS	SPC_1144	1208187	1209653	1	guaB	inositol-5-monophosphate dehydrogenase	SC2509	STM2511	SPA0356	STY2752	t0346
CDS	SPC_1145	1209723	1211300	1	guaA	bifunctional GMP synthase/glutamine amidotransferase protein	SC2508	STM2510	SPA0357	STY2751	t0347
CDS	SPC_1146	1211605	1211865	1	int	site-specific recombinase, phage integrase family	SC2507	-	-	STY4680	t4371
CDS	SPC_1147	1211960	1214338	1	-	hypothetical protein	SC2506	-	-	-	-
CDS	SPC_1148	1214759	1215103	1	-	putative transposase	SC2505	STM2509	-	-	-
CDS	SPC_1149	1215438	1215629	-1	-	putative cytoplasmic protein	-	-	-	-	-
CDS	SPC_1150	1215733	1215996	1	-	hypothetical protein	SC2503	-	-	-	-
CDS	SPC_1151	1216149	1216292	-1	-	putative inner membrane protein	SC2502	STM2506	-	-	-
CDS	SPC_1152	1216188	1216448	1	-	hypothetical protein	-	STM2505	SPA0362	STY2746	t0352
CDS	SPC_1153	1216753	1218966	1	-	hypothetical protein	SC2500	STM2503	SPA0364	STY2744	t0354
CDS	SPC_1154	1219002	1220543	-1	ppx	exopolyphosphatase	SC2499	STM2502	SPA0365	STY2743	t0355
CDS	SPC_1155	1220548	1222614	-1	ppk	polyphosphate kinase	SC2498	STM2501	SPA0366	STY2742	t0356
CDS	SPC_1156	1222803	1223441	-1	purN	phosphoribosylglycinamide formyltransferase	SC2497	STM2500	SPA0367	STY2741	t0357
CDS	SPC_1157	1223441	1224478	-1	purM	phosphoribosylaminoimidazole synthetase	SC2496	STM2499.S	SPA0368	STY2740	t0358
CDS	SPC_1158	1224513	1224656	-1	-	hypothetical protein	-	-	-	-	-
CDS	SPC_1159	1224891	1225517	1	upp	uracil phosphoribosyltransferase	SC2495	STM2498	SPA0369	STY2739	t0359
CDS	SPC_1160	1225605	1226894	1	uraA	uracil permease (uracil transporter)	SC2494	STM2497	SPA0370	STY2738	t0360
CDS	SPC_1161	1226965	1227690	1	yfgE	DNA replication initiation factor	SC2493	STM2496	SPA0371	STY2737	t0361
CDS	SPC_1162	1227717	1228076	-1	yfgD	putative arsenate reductase	SC2492	STM2495	SPA0372	STY2736	t0362
CDS	SPC_1163	1228116	1229579	-1	-	hypothetical protein	SC2491	STM2494	SPA0373	STY2735	t0363
CDS	SPC_1164	1229787	1230854	1	-	hypothetical protein	SC2490	STM2493	SPA0374	STY2734	t0364
CDS	SPC_1165	1231155	1232318	1	-	hypothetical protein	SC2489	-	SPA0375	STY2732	t0365
CDS	SPC_1166	1232365	1233654	1	-	putative permease	SC2488	-	SPA0376	STY2731	t0366
CDS	SPC_1167	1233660	1234799	1	-	hypothetical protein	SC2487	-	SPA0377	STY2730	t0367
CDS	SPC_1168	1234846	1235316	-1	bcp	bacterioferritin comigratory protein	SC2486	STM2491	SPA0378	STY2729	t0368
CDS	SPC_1169	1235316	1235951	-1	gcvR	glycine cleavage system transcriptional repressor	SC2485	STM2490	SPA0379	STY2728	t0369
CDS	SPC_1170	1236034	1236912	1	dapA	dihydrodipicolinate synthase	SC2484	STM2489	SPA0380	STY2727	t0370
CDS	SPC_1171	1236929	1237963	1	nlpB	putative lipoprotein	SC2483	STM2488	SPA0381	STY2726	t0371
CDS	SPC_1172	1238138	1238851	1	purC	phosphoribosylaminoimidazole-succinocarboxamidesynthase	SC2482	STM2487	SPA0382	STY2725	t0372
CDS	SPC_1173	1238976	1239845	1	-	hypothetical protein	SC2481	STM2486	SPA0383	STY2724	t0373
CDS	SPC_1174	1239861	1241879	1	ypfI	hypothetical protein	SC2480	STM2485	SPA0384	STY2723	t0374
CDS	SPC_1175	1241906	1242106	-1	-	hypothetical protein	SC2479	STM2484	SPA0385	STY2722	t0375
CDS	SPC_1176	1242134	1243261	-1	dapE	succinyl-diaminopimelate desuccinylase	SC2478	STM2483	SPA0386	STY2721	t0376
CDS	SPC_1177	1243265	1243621	-1	yffB	hypothetical protein	SC2477	STM2482	SPA0387	STY2720	t0377
CDS	SPC_1178	1243742	1243927	1	-	hypothetical protein	-	-	-	-	-
pseudogene	SPC_1179	1244196	1247309	-1	acrD	RND family aminoglycoside/multidrug efflux pump	SC2476	STM2481	SPA0388	STY2719	t0378
CDS	SPC_1180	1247494	1249194	-1	narQ	nitrate/nitrite sensor protein NarQ	SCPS42	STM2480	SPA0389	STY2718	t0379
CDS	SPC_1181	1249380	1251341	1	aegA	putative oxidoreductase	SC2475 SC3269	STM2479 STM3331	SPA0390 SPA3199	STY2717 STY3511	t0380 t3248
CDS	SPC_1182	1251790	1253088	-1	-	hypothetical protein	SC2474	STM2478	SPA0391	STY2716	t0381
CDS	SPC_1183	1253292	1253867	1	yffH	hypothetical protein	SC2473	STM2477	SPA0392	STY2714	t0382
CDS	SPC_1184	1253992	1255035	1	ypfG	hypothetical protein	SC2472	STM2476	SPA0393	STY2713	t0383
CDS	SPC_1185	1255163	1255393	1	-	hypothetical protein	SC2471	STM2475	SPA0394	STY2712	t0384
CDS	SPC_1186	1255456	1257456	-1	tktB	transketolase	SC2470 SC3018	STM2474 STM3076	SPA0395 SPA2947	STY2711 STY3236	t0385 t2996
CDS	SPC_1187	1257476	1258426	-1	talA	transaldolase	SC2469	STM2473	SPA0396	STY2710	t0386
CDS	SPC_1188	1258496	1258696	-1	-	hypothetical protein	SC2468	-	-	-	-
CDS	SPC_1189	1258698	1260977	1	maeB	phosphate acetyltransferase	SC2467	STM2472	SPA0397	STY2709	t0387
CDS	SPC_1190	1261394	1261729	1	eutS	putative ethanolamine utilization protein EutS	SC2466	STM2470	SPA0398	STY2706	t0389
CDS	SPC_1191	1261733	1262221	1	eutP	putative ethanolamine utilization protein	SC2465	STM2469	SPA0399	STY2705	t0390
CDS	SPC_1192	1262199	1262888	1	eutQ	putative ethanolamine utilization protein	SC2464	STM2468	SPA0400	STY2704	t0391
CDS	SPC_1193	1262885	1263688	1	eutT	putative cobalamin adenosyltransferase	SC2463	STM2467	SPA0401	STY2703	t0392
CDS	SPC_1194	1263685	1264701	1	eutD	phosphate acetyltransferase	SC2462	STM2466	SPA0402	STY2702	t0393
pseudogene	SPC_1195	1264742	1265432	1	eutN	putative detox protein	SC2460_SC2461	STM2464_STM2465	SPA0403_SPA0404	STY2701	t0394
CDS	SPC_1196	1265444	1266847	1	eutE	putative aldehyde dehydrogenase	SC2459	STM2463	SPA0405	STY2700	t0395
CDS	SPC_1197	1266858	1267697	1	eutJ	putative ethanolamine utilization protein EutJ	SC2458	STM2462	SPA0406	STY2699	t0396
CDS	SPC_1198	1267687	1268874	1	eutG	putative alchohol dehydrogenase	SC2457	STM2461	SPA0407	STY2698	t0397
CDS	SPC_1199	1268994	1270220	1	eutH	hypothetical protein	SC2456	STM2460	SPA0408	STY2697	t0398
CDS	SPC_1200	1270217	1271620	1	eutA	putative ethanolamine utilization protein EutA	SCPS111	STM2459	SPA0409	STY2696	t0399
CDS	SPC_1201	1271632	1272993	1	eutB	ethanolamine ammonia-lyase heavy chain	SC2455	STM2458	SPA0410	STY2695	t0400
CDS	SPC_1202	1273012	1273908	1	eutC	ethanolamine ammonia-lyase small subunit	SCPS41	STM2457	SPA0411	STY2694	t0401
CDS	SPC_1203	1273957	1274577	1	eutL	ethanolamine utilization protein EutL	SC2454	STM2456	SPA0412	STY2693	t0402
CDS	SPC_1204	1274590	1275084	1	eutK	ethanolamine utilization protein EutK	SCPS40	STM2455	SPA0413	STY2692	t0403
CDS	SPC_1205	1275132	1276184	1	yfeG	ethanolamine operon transcriptional regulator	SC2453	STM2454	SPA0414	STY2691	t0404
CDS	SPC_1206	1276633	1276962	-1	-	putative inner membrane protein	SC2451	STM2452	-	STY2689	t0406
CDS	SPC_1207	1276983	1277882	-1	hemF	coproporphyrinogen III oxidase	SC2450	STM2451	SPA0415	STY2688	t0407
CDS	SPC_1208	1277885	1278754	-1	amiA	probable N-acetylmuramoyl-L-alanine amidase	SC2449	STM2450	SPA0416	STY2687	t0408
CDS	SPC_1209	1278967	1279392	1	-	putative acetyltransferase	SC2448	STM2449.S	SPA0417	STY2686	t0409
CDS	SPC_1210	1279379	1279828	1	yfeZ	hypothetical protein	SC2447	STM2448	SPA0418	STY2685	t0410
CDS	SPC_1211	1279890	1280465	1	-	putative lipoprotein	SC2446	STM2447	SPA0419	STY2684	t0411
CDS	SPC_1212	1280560	1281459	1	-	hypothetical protein	SC2445	STM2446	SPA0420	STY2683	t0412
CDS	SPC_1213	1281707	1282498	1	yfeF	short chain dehydrogenase	SC2444	STM2445	SPA0421	STY2682	t0413
CDS	SPC_1214	1282656	1283672	1	cysP	thiosulphate-binding protein precursor	SC2443	STM2444	SPA0422	STY2681	t0414
CDS	SPC_1215	1283672	1284505	1	cysU	sulphate transport system permease protein CysT	SC2442	STM2443	SPA0423	STY2680	t0415
CDS	SPC_1216	1284505	1285380	1	cysW	sulphate transport system permease protein CysW	SC2441	STM2442	SPA0424	STY2679	t0416
CDS	SPC_1217	1285370	1286467	1	cysA	sulphate transport ATP-binding protein CysA	SC2440	STM2441	SPA0425	STY2678	t0417
CDS	SPC_1218	1286535	1287446	1	cysM	cysteine synthase B	SC2439	STM2440	SPA0426	STY2677	t0418
CDS	SPC_1219	1287465	1287671	1	-	hypothetical protein	SC2438	-	-	-	-
CDS	SPC_1220	1287577	1288116	-1	yfeL	putative membrane carboxypeptidase	SC2437	STM2439	-	-	-
CDS	SPC_1221	1288129	1288509	-1	-	hypothetical protein	SC2436	STM2438	SPA0427	STY2676	t0419
CDS	SPC_1222	1288568	1289287	-1	yfeJ	glutamine amidotransferase	SC2435	STM2437	SPA0428	STY2675	t0420
CDS	SPC_1223	1289302	1290594	-1	ptsJ	putative transcriptional regulator	SC2434	STM2436	SPA0429	STY2674	t0421
CDS	SPC_1224	1290677	1291543	1	pdxK	pyridoxine kinase	SC2433	STM2435	SPA0430	STY2672	t0423
CDS	SPC_1225	1291540	1291779	1	-	hypothetical protein	SC2432	STM2434	SPA0431	STY2671	t0422
CDS	SPC_1226	1291929	1292438	-1	crr	glucose-specific PTS system enzyme IIA component	SC2431	STM2433	SPA0432	STY2670	t0424
CDS	SPC_1227	1292479	1294206	-1	ptsI	hypothetical protein	SC2430	STM2432	SPA0433	STY2668	t0425
CDS	SPC_1228	1294255	1294512	-1	ptsH	phosphocarrier protein HPr	SC2429	STM2431	SPA0434	STY2667	t0426
CDS	SPC_1229	1294652	1294777	1	-	hypothetical protein	-	-	-	-	-
CDS	SPC_1230	1294896	1295867	-1	cysK	cysteine synthase A	SC2428	STM2430	SPA0435	STY2666	t0427
CDS	SPC_1231	1296179	1297051	-1	-	hypothetical protein	SC2427	STM2429	SPA0436	STY2665	t0428
CDS	SPC_1232	1297172	1298158	1	zipA	cell division protein ZipA	SC2426	STM2428	SPA0437	STY2664	t0429
CDS	SPC_1233	1298230	1300245	1	ligA	DNA ligase	SC2425	STM2427	SPA0438	STY2663	t0431
CDS	SPC_1234	1300247	1300465	1	ypeB	hypothetical protein	SC2424	STM2426	SPA0439	STY2662	t0430
CDS	SPC_1235	1300462	1301460	-1	yfeH	hypothetical protein	SC2423	STM2425	SPA0440	STY2661	t0432
CDS	SPC_1236	1301550	1302476	1	yfeR	putative transcriptional regulator	SC2422	STM2424	SPA0441	STY2660	t0433
CDS	SPC_1237	1302538	1303299	-1	yfeN	hypothetical protein	SC2421	STM2423	-	STY2659	t0434
CDS	SPC_1238	1303555	1304388	1	xapA	purine nucleoside phosphorylase	SC2420	-	-	STY2658	t0435
CDS	SPC_1239	1304443	1305699	1	xapB	xanthosine permease	SC2419	STM2421	-	STY2657	t0436
CDS	SPC_1240	1305758	1305916	1	-	hypothetical protein	SC2418	STM2420.1n	-	-	-
CDS	SPC_1241	1305968	1306852	1	xapR	xanthosine operon transcriptional regulator	SC2417	STM2420	-	STY2655	t0437
tRNA	SPC_t018	1307007	1307082	-1	-	tRNA-Lys
tRNA	SPC_t019	1307087	1307162	-1	-	tRNA-Val
tRNA	SPC_t020	1307204	1307279	-1	-	tRNA-Val
tRNA	SPC_t021	1307325	1307400	-1	-	tRNA-Val
CDS	SPC_1242	1307659	1309074	1	gltX	glutamyl-tRNA synthetase	SC2416	STM2415	SPA0446	STY2654	t0442
CDS	SPC_1243	1309128	1309520	-1	yfeD	hypothetical protein	SC2415	STM2414	SPA0447	STY2653	t0443
CDS	SPC_1244	1309522	1309869	-1	yfeC	hypothetical protein	SC2414	STM2413	SPA0448	STY2652	t0444
tRNA	SPC_t022	1310106	1310181	1	-	tRNA-Ala
tRNA	SPC_t023	1310224	1310299	1	-	tRNA-Ala
CDS	SPC_1245	1310659	1312695	1	yfeA	hypothetical protein	SC2413	STM2410	SPA0450	STY2651	t0447
CDS	SPC_1246	1312748	1313950	-1	nupC	nucleoside permease NupC	SC2412	STM2409	-	STY2650	t0448
CDS	SPC_1247	1314293	1315534	1	mntH	putative manganese transport protein MntH	SC2411	STM2408	SPA0452	STY2649	t0449
CDS	SPC_1248	1315595	1315921	-1	ypeC	hypothetical protein	SC2410	STM2407	SPA0453	STY2648	t0450
CDS	SPC_1249	1316035	1317033	-1	-	putative ion-channel protein	SC2409	STM2406	SPA0454	STY2647	t0451
CDS	SPC_1250	1317213	1318865	1	-	putative decarboxylase	SC2408	STM2405	SPA0455	STY2646	t0452
CDS	SPC_1251	1318885	1320120	-1	-	hypothetical protein	SC2407	STM2404	SPA0456	STY2645	t0453
CDS	SPC_1252	1320324	1321289	1	glk	glucokinase	SC2406	STM2403	SPA0457	STY2644	t0454
CDS	SPC_1253	1322012	1323250	1	yfdZ	hypothetical protein	SC2405	STM2402	SPA0458	STY2642	t0455
CDS	SPC_1254	1323836	1324237	1	-	putative cytoplasmic protein	SC0937 SC1146 SC1383 SC1895 SC2404 SC2855 SC2882 SC3103 SC3139 SC3583 SC3730 SC3986 SC4375	STM0948	-	-	-
CDS	SPC_1255	1324408	1325091	1	-	putative integrase	SC0938 SC1147 SC1382 SC1896 SC2403 SC2854 SC2883 SC3140 SC3584 SC3729 SC3987 SC4374	STM0947	-	-	-
CDS	SPC_1256	1325092	1326090	-1	ddg	lipid A biosynthesis lauroyl acyltransferase	SC2402	STM2401	SPA0459	STY2639	t0457
CDS	SPC_1257	1326257	1326370	1	-	hypothetical protein	-	-	-	-	-
CDS	SPC_1258	1326531	1326773	1	-	hypothetical protein	SC2401	STM2400	SPA0460	STY2638	t0458
CDS	SPC_1259	1327049	1328440	-1	pgtP	phosphoglycerate transporter protein	SC2400	STM2399	SPA0461	STY2637	t0459
CDS	SPC_1260	1328846	1330069	1	pgtC	phosphoglycerate transport regulatory protein PgtC precursor	SC2399	STM2398	SPA0462	STY2635	t0460
CDS	SPC_1261	1330066	1332072	1	pgtB	phosphoglycerate transport system sensor protein PgtB	SC2398	STM2397	SPA0463	STY2634	t0461
CDS	SPC_1262	1332062	1333309	1	pgtA	phosphoglycerate transport system transcriptional regulatory protein PgtA	SC2397	STM2396	SPA0464	STY2633	t0462
CDS	SPC_1263	1333577	1334515	1	pgtE	outer membrane protease E	SC2396	STM2395	SPA0465	STY2632	t0463
CDS	SPC_1264	1335077	1335445	-1	-	EaC protein	SC0325	-	-	-	-
pseudogene	SPC_1265	1335783	1336638	-1	-	Eaa protein	SC0326	-	-	-	-
CDS	SPC_1266	1337107	1337901	-1	-	EaD	-	STM1017 STM2623	SPA2427	STY1025	t1915
CDS	SPC_1267	1337898	1338299	-1	-	hypothetical protein	-	-	-	-	-
CDS	SPC_1268	1338296	1338529	-1	-	hypothetical protein	SC0329	-	-	-	-
CDS	SPC_1269	1338675	1339076	-1	-	gp43	-	-	-	-	-
CDS	SPC_1270	1339643	1339759	1	-	hypothetical protein	-	-	-	-	-
CDS	SPC_1271	1339951	1340076	-1	-	hypothetical protein	-	-	SPA2425	-	-
CDS	SPC_1272	1340262	1340810	-1	exoD	Endodeoxyribonuclease	SC0331	-	-	-	-
CDS	SPC_1273	1341073	1341300	-1	-	ssDNA-binding protein controls activity of RecBCD nuclease	-	-	-	-	-
CDS	SPC_1274	1341325	1342032	-1	-	Orf-235-like protein	SC0333	-	SPA2423	-	-
CDS	SPC_1275	1342162	1342383	-1	-	bacteriophage ST104 protein Kil	SC0334	-	SPA2421	-	-
CDS	SPC_1276	1342331	1342504	-1	rpc	C3-like protein	SC0335	-	SPA2420	-	-
CDS	SPC_1277	1342574	1342801	-1	-	bacteriophage ST64T protein 17	-	-	-	-	-
CDS	SPC_1278	1343040	1343240	-1	-	hypothetical protein	SC0336	-	-	-	-
CDS	SPC_1279	1344027	1344365	-1	-	bacteriophage ST64T protein 24	SC0338	-	SPA2415	-	-
CDS	SPC_1280	1344899	1345015	1	-	hypothetical protein	-	-	-	-	-
CDS	SPC_1281	1345464	1345679	1	cro	regulatory protein cro (Antirepressor)	SC0339	-	-	-	-
CDS	SPC_1282	1345881	1346078	1	-	hypothetical protein	-	-	-	-	-
CDS	SPC_1283	1346100	1346243	1	-	hypothetical protein	-	-	-	-	-
CDS	SPC_1284	1347049	1348929	1	-	hypothetical protein	SC0341	-	-	-	-
CDS	SPC_1285	1349080	1349208	1	-	gp62	-	-	-	-	-
CDS	SPC_1286	1349226	1349366	-1	-	hypothetical protein	-	-	-	-	-
CDS	SPC_1287	1350523	1350651	1	-	gp67	-	-	-	-	-
CDS	SPC_1288	1350907	1351302	1	rusA	Rus	SC0344	-	SPA2401	-	-
CDS	SPC_1289	1351329	1351502	1	-	NinH	-	-	SPA2400	-	-
CDS	SPC_1290	1351483	1351662	1	ninZ	NinZ	SC0345	-	-	-	-
CDS	SPC_1291	1351986	1352177	1	-	gp23-like protein	SC0346	-	-	-	-
tRNA	SPC_t024	1352240	1352314	1	-	tRNA-Asn
tRNA	SPC_t025	1352320	1352395	1	-	tRNA-Thr
CDS	SPC_1292	1352644	1352961	1	-	holin-like protein	SC0347	-	SPA2398	-	-
CDS	SPC_1293	1352948	1353421	1	-	lysin	SC0349	-	-	STY2044	-
CDS	SPC_1294	1353418	1353885	1	-	gp15	-	-	-	-	-
CDS	SPC_1295	1354272	1354784	1	-	hypothetical protein	-	-	-	-	-
CDS	SPC_1296	1355227	1355469	1	-	hypothetical protein	SC0353	-	-	-	-
CDS	SPC_1297	1355912	1357390	1	-	terminase large subunit	SC2610	-	-	STY1047 STY2040	t1894
CDS	SPC_1298	1357392	1359590	1	-	hypothetical protein	SC0355	-	SPA2394	-	-
CDS	SPC_1299	1359681	1360574	1	-	ATPase involved in DNA repair	-	-	-	-	-
CDS	SPC_1300	1360593	1361846	1	-	hypothetical protein	SC0357	-	-	-	-
CDS	SPC_1301	1361900	1362076	1	-	hypothetical protein8	-	-	-	-	-
CDS	SPC_1302	1362528	1363946	1	-	DNA stabilization protein	SC0359	-	-	-	-
CDS	SPC_1303	1363950	1364588	1	-	Packaged DNA stabilization protein gp26	SC0360	-	-	-	-
CDS	SPC_1304	1364588	1365043	1	-	VG14_BPP22 (Q01075) Protein gp14	SC0361	-	SPA2393	-	-
CDS	SPC_1305	1365046	1365741	1	-	hypothetical protein	SC0362	-	SPA2392	-	-
CDS	SPC_1306	1365751	1367046	1	-	gene 12 protein	SC0363	-	SPA2391	-	-
CDS	SPC_1307	1367046	1369043	1	-	gene 13 protein	SC0364	-	SPA2390	-	-
CDS	SPC_1308	1369496	1369744	-1	mnt	regulatory	-	-	SPA2389	-	-
CDS	SPC_1309	1369880	1371631	1	-	hypothetical protein	SC0367	-	SPA2388	-	-
CDS	SPC_1310	1371695	1372948	-1	-	hypothetical protein	-	STM2232	SPA0467	STY2629	t0466
CDS	SPC_1311	1372984	1373103	-1	-	integrase	-	-	-	-	-
tRNA	SPC_t026	1374316	1374390	-1	-	tRNA-Arg
CDS	SPC_1312	1374466	1375407	-1	yfdC	hypothetical protein	SC2395	STM2393	SPA0471	STY2625	t0471
CDS	SPC_1313	1375696	1376451	1	vacJ	VacJ lipoprotein precursor	SC2394	STM2392	SPA0472	STY2624	t0472
CDS	SPC_1314	1376512	1377825	-1	fadL	long-chain fatty acid transport protein precursor	SC2393	STM2391	SPA0473	STY2623	t0473
CDS	SPC_1315	1378190	1378474	1	yfcZ	hypothetical protein	SC2392	STM2390	SPA0474	STY2622	t0474
CDS	SPC_1316	1378652	1379962	1	yfcY	acetyl-CoA acetyltransferase	SC2391	STM2389	SPA0475	STY2621	t0475
CDS	SPC_1317	1379983	1382109	1	yfcX	putative fatty acid oxidation complex alpha subunit	SC2390	STM2388	SPA0476	STY2620	t0476
CDS	SPC_1318	1382318	1382803	1	sixA	phosphohistidine phosphatase	SC2389	STM2387	SPA0477	STY2619	t0477
CDS	SPC_1319	1382903	1383454	-1	yfcN	hypothetical protein	SC2388	STM2386	SPA0478	STY2618	t0478
CDS	SPC_1320	1383620	1384552	1	yfcB	hypothetical protein	SC2387	STM2385	SPA0479	STY2617	t0479
CDS	SPC_1321	1384585	1385673	1	aroC	chorismate synthase	SC2386	STM2384	SPA0480	STY2616	t0480
CDS	SPC_1322	1385677	1386501	1	mepA	penicillin-insensitive murein endopeptidase	SC2385	STM2383	SPA0481	STY2615	t0481
CDS	SPC_1323	1386501	1387310	1	yfcA	hypothetical protein	SC2384	STM2382	SPA0482	STY2614	t0482
CDS	SPC_1324	1387310	1387858	1	yfcM	putative cytoplasmic protein	SC2383	STM2381	SPA0483	STY2613	t0483
CDS	SPC_1325	1387891	1388166	1	yfcL	hypothetical protein	SC2382	STM2380	SPA0484	STY2611	t0484
CDS	SPC_1326	1388218	1390278	-1	-	hypothetical protein	SC2381	STM2379	SPA0485	STY2610	t0485
CDS	SPC_1327	1390378	1391592	1	fabB	3-oxoacyl-(acyl carrier protein) synthase	SC2380	STM2378	SPA0486	STY2609	t0486
CDS	SPC_1328	1391690	1392346	1	-	hypothetical protein	SC2379	STM2377	SPA0487	STY2608	t0487
CDS	SPC_1329	1392413	1392931	-1	-	putative lipoprotein	SC2378	STM2376	SPA0488	STY2607	t0488
CDS	SPC_1330	1392931	1393332	-1	-	hypothetical protein	SC2377	STM2375	SPA0489	STY2606	t0489
CDS	SPC_1331	1393468	1393716	-1	-	putative DNA-binding protein	SC2376	STM2374	SPA0490	STY2605	t0490
CDS	SPC_1332	1393889	1394263	1	-	putative bacteriophage protein	SC2375	STM2373	SPA0491	STY2604	t0491
pseudogene	SPC_1333	1394443	1395620	1	-	hypothetical protein	SC2374	STM2372	SPA0492	STY2603	t0492
CDS	SPC_1334	1395617	1396618	-1	div	Div protein	SC2373	STM2371	SPA0493	STY2602	t0493
CDS	SPC_1335	1396722	1397858	1	pdxB	erythronate-4-phosphate dehydrogenase	SC2372	STM2370	SPA0494	STY2601	t0494
CDS	SPC_1336	1397926	1398939	1	usg	hypothetical protein	SC2371	STM2369	SPA0495	STY2600	t0495
CDS	SPC_1337	1398939	1399751	1	truA	tRNA pseudouridine synthase A	SC2370	STM2368	SPA0496	STY2599	t0496
CDS	SPC_1338	1399800	1400459	1	dedA	DedA protein (dsg-1 protein)	SC2369	STM2367	SPA0497	STY2598	t0497
CDS	SPC_1339	1400609	1401523	1	accD	acetyl-CoA carboxylase beta subunit	SC2368	STM2366	SPA0498	STY2597	t0498
CDS	SPC_1340	1401591	1402859	1	folC	folylpolyglutamate synthase	SC2367	STM2365	SPA0499	STY2596	t0499
CDS	SPC_1341	1402849	1403523	1	dedD	DedD protein	SC2366	STM2364	SPA0500	STY2595	t0500
CDS	SPC_1342	1403632	1403787	1	-	hypothetical protein	-	-	-	-	-
CDS	SPC_1343	1403834	1404322	1	cvpA	colicin V production protein	SC2365	STM2363	SPA0501	STY2593	t0501
CDS	SPC_1344	1404360	1405877	1	purF	amidophosphoribosyltransferase	SC2364	STM2362	SPA0502	STY2592	t0502
CDS	SPC_1345	1405913	1407340	-1	-	putative transcriptional regulator	SC2363	STM2361	SPA0503	STY2591	t0503
CDS	SPC_1346	1407551	1408948	1	-	putative amino acid decarboxylase	SC2362	STM2360	SPA0504	STY2590	t0504
CDS	SPC_1347	1409033	1410460	1	-	putative amino acid transporter	SC2361	STM2359	SPA0505	STY2589	t0505
CDS	SPC_1348	1410462	1411565	1	-	hypothetical protein	SC2360	STM2358	SPA0506	STY2588	t0506
CDS	SPC_1349	1411629	1413035	1	-	putative amino acid permease	SC2359	STM2357	SPA0507	STY2587	t0507
CDS	SPC_1350	1413062	1413631	1	ubiX	3-octaprenyl-4-hydroxybenzoate carboxy-lyase	SC2358	STM2356	SPA0508	STY2586	t0508
CDS	SPC_1351	1413720	1413842	-1	-	hypothetical protein	-	-	-	-	-
CDS	SPC_1352	1413920	1414702	1	argT	lysine-arginine-ornithine-binding periplasmic protein precursor	SC2356	STM2355	SPA0509	STY2585	t0509
CDS	SPC_1353	1414940	1415722	1	hisJ	histidine-binding periplasmic protein	SC2355	STM2354	SPA0510	STY2584	t0510
CDS	SPC_1354	1415905	1416591	1	hisQ	histidine transport system permease protein	SC2354	STM2353	SPA0511	STY2583	t0511
CDS	SPC_1355	1416588	1417295	1	hisM	histidine transport system permease	SC2353	STM2352	SPA0512	STY2582	t0512
CDS	SPC_1356	1417306	1418082	1	hisP	histidine transport ATP-binding protein	SC2352	STM2351	SPA0513	STY2581	t0513
CDS	SPC_1357	1418134	1419027	-1	yfcH	hypothetical protein	SC2351	STM2350	SPA0514	STY2580	t0514
CDS	SPC_1358	1419153	1419800	-1	yfcG	putative glutathione S-transferase	SC2350	STM2349	SPA0515	STY2579	t0515
CDS	SPC_1359	1419943	1420587	1	yfcF	putative glutathione-S transferase	SC2349	STM2348	SPA0516	STY2578	t0516
CDS	SPC_1360	1420643	1421194	1	yfcE	phosphodiesterase	SC2348	STM2347	SPA0517	STY2577	t0517
CDS	SPC_1361	1421251	1421805	1	-	hypothetical protein	SC2347	STM2346	SPA0518	STY2576	t0518
CDS	SPC_1362	1421811	1422830	-1	-	putative transcriptional regulator	SC2346	STM2345	SPA0519	STY2575	t0519
CDS	SPC_1363	1423068	1423526	1	-	putative sugar phosphotransferase component II A	SC2345	STM2344	SPA0520	STY2574	t0520
CDS	SPC_1364	1423607	1423879	1	-	putative sugar phosphotransferase component II B	SC2344	STM2343	SPA0521	STY2573	t0521
CDS	SPC_1365	1423894	1425291	1	ulaA	ascorbate-specific PTS system enzyme IIC	SC2343	STM2342	SPA0522	STY2572	t0522
CDS	SPC_1366	1425288	1426118	1	-	putative transketolase N-terminal section	SC2342	STM2341	SPA0523	STY2571	t0523
CDS	SPC_1367	1426111	1427064	1	-	putative transketolase C-terminal section	SC2341	STM2340	SPA0524	STY2570	t0524
CDS	SPC_1368	1427113	1428633	-1	yfcC	hypothetical protein	SC2340	STM2339	SPA0525	STY2569	t0525
CDS	SPC_1369	1428851	1430995	-1	pta	phosphate acetyltransferase	SC2339	STM2338	SPA0526	STY2568	t0526
CDS	SPC_1370	1431072	1432274	-1	ackA	acetate/propionate kinase	SC2338	STM2337	SPA0527	STY2567	t0527
CDS	SPC_1371	1432311	1432445	-1	-	hypothetical protein	-	-	-	-	-
CDS	SPC_1372	1432614	1433069	1	-	hypothetical protein	SC2337	STM2336	SPA0528	STY2566	t0528
CDS	SPC_1373	1433107	1433646	1	yfbU	hypothetical protein	SC2336	STM2335	SPA0529	STY2565	t0529
CDS	SPC_1374	1433657	1434316	1	yfbT	putative phosphatase	SC2335	STM2334	SPA0530	STY2564	t0530
CDS	SPC_1375	1434393	1436219	1	yfbS	putative sodium/sulphate transporter	SC2334	STM2333	SPA0531	STY2563	t0531
CDS	SPC_1376	1436325	1436924	-1	-	hypothetical protein	SC2333	STM2332	SPA0532	STY2562	t0532
CDS	SPC_1377	1437018	1438232	-1	yfbQ	aspartate aminotransferase	SC2332	STM2331	SPA0533	STY2561	t0533
CDS	SPC_1378	1438314	1438499	1	-	hypothetical protein	SC2331	-	-	-	-
CDS	SPC_1379	1439165	1440103	1	lrhA	NADH dehydrogenase operon transcriptional regulator	SC2330	STM2330	SPA0534	STY2560	t0534
CDS	SPC_1380	1440183	1440335	1	-	hypothetical protein	SC2329	STM2329	SPA0535	STY2559	t0535
CDS	SPC_1381	1440736	1441173	1	nuoA	NADH dehydrogenase alpha subunit	SC2328	STM2328	SPA0536	STY2558	t0536
CDS	SPC_1382	1441189	1441851	1	nuoB	NADH dehydrogenase beta subunit	SC2327	STM2327	SPA0537	STY2557	t0537
CDS	SPC_1383	1441938	1443740	1	nuoC	NADH dehydrogenase I chain C,D	SC2326	STM2326	SPA0538	STY2556	t0538
CDS	SPC_1384	1443743	1444243	1	nuoE	ATP synthase subunit E	SC2325	STM2325	SPA0539	STY2555	t0539
CDS	SPC_1385	1444240	1445577	1	nuoF	NADH dehydrogenase I chain F	SC2324	STM2324	SPA0540	STY2554	t0540
CDS	SPC_1386	1445608	1448334	1	nuoG	NADH dehydrogenase gamma subunit	SC2323	STM2323.S	SPA0541	STY2553	t0541
CDS	SPC_1387	1448331	1449308	1	nuoH	NADH dehydrogenase subunit H	SC2322	STM2322	SPA0542	STY2552	t0542
CDS	SPC_1388	1449323	1449865	1	nuoI	NADH dehydrogenase subunit I	SC2321	STM2321	SPA0543	STY2551	t0543
CDS	SPC_1389	1449876	1450430	1	nuoJ	NADH dehydrogenase subunit J	SC2320	STM2320	SPA0544	STY2550	t0544
CDS	SPC_1390	1450427	1450729	1	nuoK	NADH dehydrogenase kappa subunit	SC2319	STM2319	SPA0545	STY2549	t0545
CDS	SPC_1391	1450726	1452567	1	nuoL	NADH dehydrogenase subunit L	SC2318	STM2318	SPA0546	STY2548	t0546
CDS	SPC_1392	1452881	1454410	1	nuoM	NADH dehydrogenase subunit M	SC2317	STM2317	SPA0547	STY2547	t0547
CDS	SPC_1393	1454417	1455874	1	nuoN	NADH dehydrogenase subunit N	SC2316	STM2316.S	SPA0548	STY2546	t0548
CDS	SPC_1394	1456483	1456608	-1	-	hypothetical protein	-	-	-	-	-
CDS	SPC_1395	1456649	1456768	1	-	hypothetical protein	-	-	-	-	-
pseudogene	SPC_1396	1456879	1458660	1	yfbK	putative von Willebrand factor, vWF type A domain	SC2315	STM2315	-	-	-
CDS	SPC_1397	1458701	1459702	-1	-	putative chemotaxis signal transduction protein	SC2314	STM2314	SPA0549	STY2545	t0549
CDS	SPC_1398	1459768	1460685	-1	elaC	ribonuclease Z	SC2313	STM2313	SPA0550	STY2544	t0550
CDS	SPC_1399	1460746	1461207	1	elaA	hypothetical protein	SC2312	STM2312	SPA0551	STY2543	t0551
CDS	SPC_1400	1461256	1461567	1	elaB	hypothetical protein	SC2311	STM2311	SPA0552	STY2542	t0552
CDS	SPC_1401	1461668	1462963	1	menF	menaquinone-specific isochorismate synthase	SC2310	STM2310	SPA0553	STY2541	t0553
CDS	SPC_1402	1463049	1464719	1	menD	2-oxoglutarate decarboxylase	SC2309	STM2309	SPA0554	STY2540	t0554
CDS	SPC_1403	1464716	1465474	1	yfbB	hypothetical protein	SC2308	STM2308	SPA0555	STY2538	t0555
CDS	SPC_1404	1465489	1466346	1	menB	naphthoate synthase	SC2307	STM2307	SPA0556	STY2537	t0556
CDS	SPC_1405	1466346	1467308	1	menC	O-succinylbenzoate synthase	SC2306	STM2306	SPA0557	STY2536	t0557
CDS	SPC_1406	1467305	1468672	1	menE	O-succinylbenzoic acid--CoA ligase	SC2305	STM2305	SPA0558	STY2535	t0558
CDS	SPC_1407	1468770	1469027	1	pmrD	polymyxin B resistance protein	SCPS142	STM2304	SPA0559	STY2534	t0559
CDS	SPC_1408	1469022	1469399	-1	-	hypothetical protein	SC2304	STM2303	SPA0560	STY2533	t0560
CDS	SPC_1409	1469399	1469626	-1	-	hypothetical protein	SC2303	STM2302	SPA0561	STY2532	t0561
CDS	SPC_1410	1469731	1471377	-1	pqaB	melittin resistance protein PqaB	SC2302	STM2301	SPA0562	STY2531	t0562
CDS	SPC_1411	1471374	1472273	-1	-	hypothetical protein	SC2301	STM2300	SPA0563	STY2530	t0563
CDS	SPC_1412	1472270	1474252	-1	yfbG	hypothetical protein	SCPS39	STM2299	SPA0564	STY2529	t0564
CDS	SPC_1413	1474249	1475232	-1	pmrF	putative glycosyl transferase	SC2300	STM2298	SPA0565	STY2528	t0565
CDS	SPC_1414	1475235	1476392	-1	-	putative lipopolysaccharide biosynthesis protein	SC2299	STM2297	SPA0566	STY2527	t0566
CDS	SPC_1415	1476673	1477278	1	ais	Ais protein	SC2298	STM2296	SPA0567	STY2526	t0567
CDS	SPC_1416	1477323	1477748	-1	yfaO	putative NTP pyrophosphohydrolase	SC2297	STM2295	SPA0568	STY2525	t0568
CDS	SPC_1417	1477895	1478569	1	-	hypothetical protein	SCPS109	STM2294	SPA0569	STY2524	t0569
CDS	SPC_1418	1478684	1479880	1	-	competence damage-inducible protein A	SC2296	STM2293	SPA0570	STY2523	t0570
CDS	SPC_1419	1480130	1480912	1	yfaX	putative transcriptional regulator	SC2295	STM2292	SPA0571	STY2522	t0571
CDS	SPC_1420	1480914	1482131	1	yfaW	putative MR-MLE-family protein	SC2294	STM2291	SPA0572	STY2521	t0572
CDS	SPC_1421	1482187	1483476	1	yfaV	putative transport protein	SC2293	STM2290	SPA0573	STY2520	t0573
CDS	SPC_1422	1483502	1484305	1	-	putative 2,4-dihydroxyhept-2-ene-1,7-dioic acid aldolase	SC2292	STM2289	SPA0574	STY2519	t0574
CDS	SPC_1423	1484338	1484487	1	-	putative cytoplasmic protein	-	-	-	-	-
CDS	SPC_1424	1484597	1485550	-1	-	hypothetical protein	SC2290	STM2287	SPA0576	STY2517	t0576
CDS	SPC_1425	1485540	1485743	-1	-	hypothetical protein	-	-	SPA0577	STY2516	t0577
CDS	SPC_1426	1486045	1487235	-1	glpC	anaerobic glycerol-3-phosphate dehydrogenase subunit C	SC2289	STM2286	SPA0578	STY2515	t0578
CDS	SPC_1427	1487232	1488470	-1	glpB	anaerobic glycerol-3-phosphate dehydrogenase subunit B	SC2288	STM2285	SPA0579	STY2514	t0579
CDS	SPC_1428	1488481	1490109	-1	glpA	sn-glycerol-3-phosphate dehydrogenase (anaerobic), large subunit	SC2287	STM2284	SPA0580	STY2513	t0580
CDS	SPC_1429	1490382	1491740	1	glpT	glycerol-3-phosphate transporter	SC2286	STM2283	SPA0581	STY2512	t0581
CDS	SPC_1430	1491745	1492815	1	glpQ	glycerophosphoryl diester phosphodiesterase periplasmic precursor	SC2285	STM2282	SPA0582	STY2511	t0582
CDS	SPC_1431	1492931	1493809	-1	-	putative transcriptional regulator	SC2284	STM2281	SPA0583	STY2510	t0583
CDS	SPC_1432	1493944	1495161	1	-	putative transmembrane transport protein	SC2283	STM2280	SPA0584	STY2509	t0584
CDS	SPC_1433	1495163	1495417	-1	yfaE	putative ferredoxin	SC2282	STM2279	SPA0585	STY2508	t0585
CDS	SPC_1434	1495417	1496547	-1	nrdB	ribonucleotide-diphosphate reductase beta subunit	SC2281	STM2278	SPA0586	STY2507	t0586
CDS	SPC_1435	1496660	1499002	-1	nrdA	ribonucleotide-diphosphate reductase alpha subunit	SC2280	STM2277	SPA0587	STY2506	t0587
CDS	SPC_1436	1499301	1500029	-1	ubiG	3-demethylubiquinone-9 3-methyltransferase	SC2279	STM2276	SPA0588	STY2505	t0588
CDS	SPC_1437	1500112	1500840	-1	-	hypothetical protein	SC2278	STM2275	SPA0589	STY2504	t0589
CDS	SPC_1438	1501046	1502371	1	-	putative permease	SC2277	STM2274	SPA0590	STY2501	t0590
pseudogene	SPC_1439	1502386	1503576	1	-	putative dehydratase protein	SC2276	STM2273	SPA0591	STY2500	t0591
CDS	SPC_1440	1503986	1506622	1	gyrA	DNA gyrase subunit A	SC2275	STM2272	SPA0592	STY2499	t0592
CDS	SPC_1441	1506740	1509586	1	rcsC	sensor protein RcsC	SC2274	STM2271	SPA0593	STY2496	t0594
CDS	SPC_1442	1509688	1510338	-1	rcsB	regulator of capsule synthesis B component	SC2273	STM2270	SPA0594	STY2495	t0595
CDS	SPC_1443	1510355	1513024	-1	yojN	putative two-component system sensor kinase	SC2272	STM2269	SPA0595	STY2494	t0596
CDS	SPC_1444	1513752	1514888	1	ompC	outer membrane protein C	SC2271	STM2267	SPA0597	STY2493	t0597
CDS	SPC_1445	1515003	1516055	1	yojL	thiamine biosynthesis protein	SC2270	STM2266	SPA0598	STY2492	t0598
CDS	SPC_1446	1516136	1517197	1	ada	ADA regulatory protein	SC2269	STM2265	SPA0599	STY2491	t0599
pseudogene	SPC_1447	1517200	1517849	1	alkB	DNA repair system protein	SC2268	STM2264	SPA0600	STY2490	t0600
CDS	SPC_1448	1517925	1519568	1	yojI	putative ABC transporter ATP-binding protein	SC2267	STM2263	SPA0601	STY2489	t0601
CDS	SPC_1449	1519777	1520283	-1	eco	ecotin precursor	SC2266	STM2262	SPA0602	STY2488	t0602
CDS	SPC_1450	1520685	1521176	1	napF	ferredoxin-type protein NapF	-	STM2261	SPA0603	STY2487	t0604
CDS	SPC_1451	1521166	1521429	1	yojF	putative napAB assembly protein	SC2265	STM2260	SPA0604	STY2486	t0603
CDS	SPC_1452	1521426	1523912	1	napA	probable nitrate reductase	SC2264	STM2259	SPA0605	STY2485	t0605
CDS	SPC_1453	1523919	1524614	1	napG	quinol dehydrogenase periplasmic component	SC2263	STM2258	SPA0606	STY2484	t0606
CDS	SPC_1454	1524601	1525470	1	napH	quinol dehydrogenase membrane component	SC2262	STM2257	SPA0607	STY2483	t0607
CDS	SPC_1455	1525565	1526035	1	napB	cytochrome c-type protein NapB precursor	SC2261	STM2256	SPA0608	STY2482	t0608
CDS	SPC_1456	1526045	1526647	1	napC	cytochrome c-type protein NapC	SC2260	STM2255	SPA0609	STY2481	t0609
CDS	SPC_1457	1526737	1527285	1	ccmA	heme exporter protein	-	-	-	-	-
CDS	SPC_1458	1527315	1527941	1	ccmB	heme exporter protein	SC2258	STM2253 STM3818	SPA0611 SPA3668	STY2479 STY3960	t0611 t3700
CDS	SPC_1459	1527993	1528730	1	ccmC	heme exporter protein	SC2257	STM2252 STM3817	SPA0612 SPA3667	STY2478 STY3961	t0612 t3701
CDS	SPC_1460	1528727	1528939	1	ccmD	heme exporter protein D	SC2256	STM2251 STM3816	SPA0613 SPA3666	STY2477 STY3962	t0613 t3702
CDS	SPC_1461	1528936	1529415	1	ccmE	periplasmic heme-dependent peroxidase	SC2255	STM2250 STM3815	SPA0614 SPA3665	STY2476 STY3963	t0614 t3703
CDS	SPC_1462	1529412	1531343	1	ccmF	cytochrome c-type biogenesis protein	SC2254 SC3736	STM2249 STM3814	SPA0615 SPA3664	STY2475 STY3964	t0615 t3704
CDS	SPC_1463	1531340	1531897	1	ccmG	heme lyase disulfide oxidoreductase, cytocyhrome c-type biogenesis	SC2253 SC3735	STM2248 STM3813	SPA0616 SPA3663	STY2474 STY3965	t0616 t3705
CDS	SPC_1464	1531912	1532937	1	ccmH	putative heme lyase subunit	SC2252	STM2247 STM3812	SPA0617	STY2473 STY3966	t0617 t3706
CDS	SPC_1465	1532981	1533697	-1	narP	nitrate/nitrite response regulator protein NarP	SC2251	STM2246	SPA0618	STY2472	t0618
CDS	SPC_1466	1534358	1534921	1	-	putative outer membrane protein	SC2250	STM2245	SPA0619	STY2471	t0619
CDS	SPC_1467	1535113	1535535	-1	-	homolog of virulence protein MsgA	SC2249	STM2244	SPA0620	STY2470	t0620
CDS	SPC_1468	1535619	1536410	1	-	putative tail fiber protein of phage	SC2247	STM2243	-	-	-
CDS	SPC_1469	1536707	1536856	1	-	bacteriophage tail fiber assembly protein	-	-	-	-	-
CDS	SPC_1470	1537079	1539265	1	sspH2	Leucine-rich repeat protein	SCPS156	STM0800 STM2241	-	STY2467	t0623
CDS	SPC_1471	1539363	1539500	-1	-	hypothetical protein	-	-	-	-	-
tRNA	SPC_t027	1539872	1539948	-1	-	tRNA-Pro
CDS	SPC_1472	1540022	1541782	-1	yejM	putative sulphatase	SC2245	STM2228	SPA0622	STY2466	t0626
CDS	SPC_1473	1541814	1542041	-1	yejL	hypothetical protein	SC2244	STM2227	SPA0623	STY2465	t0627
CDS	SPC_1474	1542221	1543228	1	yejK	nucleoid-associated protein NdpA	SC2243	STM2226	SPA0624	STY2463	t0628
CDS	SPC_1475	1543313	1543876	1	-	hypothetical protein	SC2242	STM2225	SPA0625	STY2462	t0629
CDS	SPC_1476	1543985	1544269	-1	rplY	50S ribosomal protein L25	SC2241	STM2224	SPA0626	STY2461	t0630
CDS	SPC_1477	1544394	1546154	-1	yejH	putative helicase	SC2240	STM2223	SPA0627	STY2460	t0631
CDS	SPC_1478	1546306	1547001	1	yejD	ribosomal small subunit pseudouridine synthase	SC2239	STM2222	SPA0628	STY2459	t0632
CDS	SPC_1479	1547029	1548219	1	bcr	bicyclomycin resistance protein	SC2238	STM2221	SPA0629	STY2458	t0633
CDS	SPC_1480	1548610	1548954	1	yejG	hypothetical protein	SC2236	STM2220	SPA0631	STY2456	t0635
CDS	SPC_1481	1548958	1550547	-1	yejF	putative ABC transporter ATP-binding protein	SC2235	STM2219	SPA0632	STY2455	t0636
CDS	SPC_1482	1550549	1551574	-1	yejE	putative binding-protein-dependent transporter	SC2234	STM2218	SPA0633	STY2454	t0637
CDS	SPC_1483	1551574	1552668	-1	yejB	putative binding-protein-dependent transporter	SC2233	STM2217	SPA0634	STY2453	t0638
CDS	SPC_1484	1552678	1554483	-1	yejA	putative ABC transporter periplasmic binding protein	SC2232	STM2216	SPA0635	STY2452	t0639
CDS	SPC_1485	1554590	1556146	-1	rtn	Rtn protein	SC2231	STM2215	SPA0636	STY2451	t0640
CDS	SPC_1486	1556471	1557043	-1	spr	putative lipoprotein	SC2230	STM2214	SPA0637	STY2450	t0641
CDS	SPC_1487	1557457	1558203	-1	-	hypothetical protein	SC2229	STM2213	SPA0638	STY2449	t0642
CDS	SPC_1488	1558206	1559219	-1	yeiR	hypothetical protein	SC2228	STM2212	SPA0639	STY2448	t0643
CDS	SPC_1489	1559404	1560114	-1	-	putative elongation factor	SC2227	STM2211.S	SPA0640	-	t0644
pseudogene	SPC_1490	1560111	1560514	-1	-	hypothetical protein	-	STM2210	SPA0641	STY2446	t0645
CDS	SPC_1491	1561066	1561731	1	-	hypothetical protein	SC2225	STM2208	SPA0643	STY2444	t0647
CDS	SPC_1492	1561796	1562977	-1	yeiO	sugar efflux transporter	SC2223	STM2207	SPA0644	STY2443	t0648
CDS	SPC_1493	1562987	1563109	-1	-	hypothetical protein	-	-	-	-	-
CDS	SPC_1494	1563194	1563325	-1	-	hypothetical protein	-	-	-	-	-
CDS	SPC_1495	1563346	1564476	1	fruB	fructose-specific IIA/FPR component of PTS system	SC2222	STM2206	SPA0645	STY2442	t0650
CDS	SPC_1496	1564476	1565414	1	fruK	1-phosphofructokinase	SC2221	STM2205	SPA0646	STY2441	t0649
CDS	SPC_1497	1565431	1567119	1	fruA	PTS system, fructose-specific IIBC component	SC2220	STM2204	SPA0647	STY2439	t0651
CDS	SPC_1498	1567184	1568041	-1	nfo	endonuclease IV	SC2219	STM2203	SPA0648	STY2438	t0652
CDS	SPC_1499	1568120	1569133	-1	yeiH	hypothetical protein	SC2218	STM2202	SPA0649	STY2437	t0653
CDS	SPC_1500	1569143	1569262	1	-	hypothetical protein	-	-	-	-	-
CDS	SPC_1501	1569290	1570153	1	yeiE	putative transcriptional regulator	SC2217	STM2201	SPA0650	STY2436	t0654
CDS	SPC_1502	1570343	1571812	1	lysP	lysine-specific permease	SC2216	STM2200	SPA0651	STY2435	t0655
CDS	SPC_1503	1572157	1574148	1	cirA	colicin I receptor precursor	SC2215	STM2199	SPA0652	STY2434	t0656
pseudogene	SPC_1504	1574192	1575513	-1	-	putative regulatory protein	SC2214	STM2198	SPA0653	STY2432	t0657
CDS	SPC_1505	1575546	1576433	-1	-	putative hydrolase	SC2213	STM2197	SPA0654	STY2431	t0658
CDS	SPC_1506	1576650	1578017	1	sdhL	putative D-serine dehydratase	SC2212	STM2196	SPA0655	STY2430	t0659
CDS	SPC_1507	1577977	1578411	1	-	putative transcriptional regulator	SC2211	STM2195	SPA0656	STY2429	t0660
CDS	SPC_1508	1578400	1579257	-1	yeiG	putative esterase	SCPS37	STM2194	SPA0657	STY2428	t0661
CDS	SPC_1509	1579587	1580255	1	folE	GTP cyclohydrolase I	SC2209	STM2193	SPA0658	STY2427	t0662
pseudogene	SPC_1510	1580270	1581413	1	-	putative inner membrane protein	SC2208	STM2192	SPA0659	STY2426	t0663
pseudogene	SPC_1511	1581563	1582585	1	galS	GalR/LacI family transcriptional repressor of mgl operon	SC2207	STM2191	SPA0660	STY2425	t0664
CDS	SPC_1512	1583084	1584082	1	mglB	D-galactose-binding periplasmic protein precursor	SC2206	STM2190	SPA0661	STY2424	t0665
pseudogene	SPC_1513	1584216	1585734	1	mglA	galactose (methyl-galactoside) transport protein	SCPS36	STM2189	SPA0662	STY2422	t0666
CDS	SPC_1514	1585750	1586760	1	mglC	beta-methylgalactoside transporter inner membrane component	SC2205	STM2188	SPA0663	STY2421	t0667
CDS	SPC_1515	1586835	1588070	-1	yeiA	dihydropyrimidine dehydrogenase	SC2204	STM2187	SPA0664	STY2418	t0668
CDS	SPC_1516	1588064	1589347	-1	-	putative oxidoreductase	SC2203	STM2186	SPA0665	STY2416	t0669
CDS	SPC_1517	1589510	1589755	-1	-	hypothetical protein	SC2202	STM2185	SPA0666	STY2415	t0670
CDS	SPC_1518	1589752	1590471	-1	sanA	vancomycin resistance protein	SC2201	STM2184	SPA0667	STY2414	t0671
CDS	SPC_1519	1590648	1591532	-1	cdd	cytidine deaminase	SC2200	STM2183	SPA0668	STY2413	t0672
CDS	SPC_1520	1591686	1592381	-1	yohK	puatative membrane protein	SC2199	STM2182	SPA0669	STY2412	t0673
CDS	SPC_1521	1592378	1592776	-1	yohJ	hypothetical protein	SC2198	STM2181	SPA0670	STY2411	t0674
CDS	SPC_1522	1592908	1593816	-1	-	putative transcriptional regulator	SC2197	STM2180	SPA0671	STY2410	t0675
CDS	SPC_1523	1593942	1595300	1	-	putative n-hydroxybenzoate transporter	SC2196	STM2179	SPA0672	STY2409	t0676
CDS	SPC_1524	1595312	1596349	1	-	putative gentisate 1,2-dioxygenase	SC2195	STM2178	SPA0673	STY2408	t0677
CDS	SPC_1525	1596365	1597066	1	-	FAA-hydrolase-family protein	SC2194	STM2177	SPA0674	STY2407	t0678
CDS	SPC_1526	1597075	1597719	1	-	glutathione-S-transferase-family protein	SC2193	STM2176	SPA0675	STY2406	t0679
CDS	SPC_1527	1597728	1598927	1	-	salicylate hydroxylase	SC2192	STM2175	SPA0676	STY2405	t0680
CDS	SPC_1528	1599024	1599974	1	yohI	hypothetical protein	SC2191	STM2174	SPA0677	STY2404	t0681
CDS	SPC_1529	1600045	1600242	-1	-	hypothetical protein	SC2190	-	SPA0678	STY2403	t0682
CDS	SPC_1530	1600245	1600382	1	-	hypothetical protein	SC2189	-	-	-	-
pseudogene	SPC_1531	1600433	1601869	1	yohG	putative lipoprotein	SC2188	STM2172	SPA0679	STY2402	t0683
CDS	SPC_1532	1601935	1602696	1	yohF	oxidoreductase	SC2187	STM2171	SPA0680	STY2401	t0684
CDS	SPC_1533	1602744	1603340	-1	yohD	hypothetical protein	SC2186	STM2170	SPA0681	STY2400	t0685
CDS	SPC_1534	1603472	1604059	1	yohC	hypothetical protein	SC2185	STM2169	SPA0682	STY2399	t0686
CDS	SPC_1535	1604225	1605172	1	pbpG	D-alanyl-D-alanine endopeptidase; penicillin-binding protein 7 and penicillin-binding protein 8	SC2184	STM2168	SPA0683	STY2398	t0687
CDS	SPC_1536	1605230	1606945	-1	dld	D-lactate dehydrogenase	SC2183	STM2167	SPA0684	STY2397	t0688
CDS	SPC_1537	1607227	1609524	1	bglX	periplasmic beta-glucosidase precursor	SC2182	STM2166	SPA0685	STY2396	t0689
CDS	SPC_1538	1609705	1610622	1	yehZ	putative periplasmic protein	SC2181	STM2165	SPA0686	STY2395	t0690
CDS	SPC_1539	1610626	1611795	1	yehY	putative permease transmembrane component	SC2180	STM2164	SPA0687	STY2394	t0692
CDS	SPC_1540	1611788	1612735	1	yehX	ABC transporter ATP-binding protein	SC2179	STM2163	SPA0688	STY2393	t0691
CDS	SPC_1541	1612719	1613450	1	yehW	putative permease transmembrane component	SC2178	STM2162	SPA0689	STY2392	t0693
CDS	SPC_1542	1613598	1614329	-1	yehV	putative transcriptional regulator	SC2176	STM2160	SPA0691	STY2390	t0695
CDS	SPC_1543	1614537	1616237	1	yehU	putative two-component system sensor kinase	SC2175	STM2159	SPA0692	STY2389	t0696
CDS	SPC_1544	1616234	1616953	1	yehT	putative two-component system response regulator	SC2174	STM2158	SPA0693	STY2388	t0697
CDS	SPC_1545	1617000	1617467	1	yehS	hypothetical protein	SC2173	STM2157	SPA0694	STY2387	t0698
pseudogene	SPC_1546	1617524	1618052	-1	-	putative lipoprotein	SC2172	STM2156A	SPA0695	STY2386	t0699
CDS	SPC_1547	1618224	1618682	-1	yehR	putative lipoprotein	SC2171	STM2156	SPA0696	STY2385	t0700
CDS	SPC_1548	1618923	1620956	-1	metG	methionyl-tRNA synthetase	SC2170	STM2155	SPA0697	STY2384	t0701
CDS	SPC_1549	1621121	1622230	1	mrp	hypothetical protein	SC2169	STM2154	SPA0698	STY2383	t0702
CDS	SPC_1550	1622508	1622789	1	yehE	hypothetical protein	SC2168	STM2153	SPA0699	STY2382	t0703
CDS	SPC_1551	1623068	1623598	1	stcA	putative fimbrial subunit protein	SC2167	STM2152	SPA0700	STY2381	t0704
CDS	SPC_1552	1623585	1624337	1	stcB	putative periplasmic chaperone protein	SC2166	STM2151	SPA0701	STY2380	t0705
pseudogene	SPC_1553	1624351	1626839	1	-	putative outer membrane protein	SC2165	STM2150	SPA0702	STY2379	t0706
CDS	SPC_1554	1626855	1627862	1	stcD	putative outer membrane lipoprotein	SC2164	STM2149	SPA0703	STY2378	t0707
CDS	SPC_1555	1628124	1628438	-1	yohN	hypothetical protein	SC2163	STM2148	SPA0704	STY2377	t0708
CDS	SPC_1556	1628848	1629645	1	thiM	hydroxyethylthiazole kinase	SC2162	STM2147	SPA0705	STY2376	t0709
CDS	SPC_1557	1629632	1630432	1	thiD	phosphomethylpyrimidine kinase	SC2161	STM2146	SPA0706	STY2375	t0710
CDS	SPC_1558	1630468	1631214	1	yegW	putative GntR-family transcriptional regulator	SC2160	STM2145	SPA0707	STY2374	t0711
CDS	SPC_1559	1631188	1632153	-1	yegV	putative sugar kinase	SC2159	STM2144	SPA0708	STY2373	t0712
CDS	SPC_1560	1632150	1633154	-1	yegU	putative glycohydrolase	SC2158	STM2143	SPA0709	STY2372	t0713
pseudogene	SPC_1561	1633151	1634423	-1	-	putative MFS family transport protein	SC2157	STM2142	SPA0710	STY2371	t0714
CDS	SPC_1562	1634677	1635729	1	fbaB	fructose-bisphosphate aldolase	SC2156	STM2141	SPA0711	STY2370	t0715
CDS	SPC_1563	1635782	1636681	-1	yegS	putative diacylglycerol kinase catalytic domain	SC2155	STM2140	SPA0712	STY2369	t0716
pseudogene	SPC_1564	1636765	1636881	1	-	hypothetical protein	SC2154	STM2139.2n	797157_797273	STY2368	t0717
CDS	SPC_1565	1637225	1637578	1	-	hypothetical protein	SC2153	STM2139	SPA0713	STY2367	t0718
CDS	SPC_1566	1637700	1638116	1	-	hypothetical protein	SC2152	STM2138	SPA0714	STY2366	t0719
CDS	SPC_1567	1638075	1638266	-1	-	hypothetical protein	-	STM2137	SPA0715	-	-
CDS	SPC_1568	1638757	1640121	-1	yegQ	putative protease	SC2151	STM2136	SPA0716	STY2365	t0720
CDS	SPC_1569	1640282	1640899	1	-	hypothetical protein	SC2150	-	SPA0717	STY2364	t0721
CDS	SPC_1570	1640957	1641121	1	-	hypothetical protein	SC2149	-	-	STY2363	t0722
CDS	SPC_1571	1641556	1641975	1	-	hypothetical protein	SC2148	-	SPA0719	STY2361	t0724
CDS	SPC_1572	1642289	1642429	-1	-	hypothetical protein	-	-	-	-	-
CDS	SPC_1573	1642522	1642962	1	-	hypothetical protein	SC2147	-	-	-	-
CDS	SPC_1574	1643564	1644097	1	-	hypothetical protein	SC2146	-	-	-	-
CDS	SPC_1575	1644125	1644862	1	-	hypothetical protein	SC2145	-	-	-	-
CDS	SPC_1576	1644964	1645329	1	-	Hypothetical protein yibG precursor	SC2144	-	-	-	-
CDS	SPC_1577	1645741	1645974	1	-	RhsE	-	-	-	-	-
CDS	SPC_1578	1646183	1647049	1	-	hypothetical protein	SCPS128	-	-	-	-
CDS	SPC_1579	1648057	1648434	1	-	hypothetical protein	SC2141	-	-	-	-
CDS	SPC_1580	1649010	1649126	1	-	hypothetical protein	SC2140	-	-	-	-
CDS	SPC_1581	1649338	1649472	1	-	hypothetical protein	SC2139	-	-	-	-
CDS	SPC_1582	1649576	1650319	1	-	hypothetical protein	SC2138	-	SPA0729	STY2350	t0735
CDS	SPC_1583	1650450	1651169	-1	-	hypothetical protein	SC2137	-	SPA0730	STY2349	t0736
CDS	SPC_1584	1651174	1653285	-1	-	hypothetical protein	SC2136	STM2135	SPA0731	STY2348	t0737
CDS	SPC_1585	1653296	1654012	-1	-	hypothetical protein	SC2135	STM2134	SPA0732	STY2347	t0738
CDS	SPC_1586	1654012	1655214	-1	-	putative cytoplasmic protein	SC2134	STM2133	SPA0733	STY2346	t0739
CDS	SPC_1587	1655483	1656205	-1	baeR	putative two-component system response regulator	SC2133	STM2131	SPA0734	STY2344	t0741
CDS	SPC_1588	1656202	1657605	-1	baeS	putative two-component system sensor kinase	SC2132	STM2130	SPA0735	STY2343	t0742
pseudogene	SPC_1589	1657605	1659016	-1	-	putative MFS family transport protein	SCPS35	STM2129	SPA0736	STY2342	t0743
CDS	SPC_1590	1659013	1662093	-1	yegO	putative RND-family transporter protein	SC2130 SC2131	STM2127 STM2128	SPA0737 SPA0738	STY2340 STY2341	t0744 t0745
CDS	SPC_1591	1662094	1665216	-1	yegN	putative RND-family transporter protein	SC2130 SC2131	STM2127 STM2128	SPA0737 SPA0738	STY2340 STY2341	t0744 t0745
CDS	SPC_1592	1665216	1666457	-1	-	putative efflux system protein	SC2129	STM2126	-	STY2339	t0746
CDS	SPC_1593	1666545	1666661	1	-	hypothetical protein	-	-	-	-	-
CDS	SPC_1594	1666898	1668250	-1	yegD	hypothetical protein	SC2128	STM2125	SPA0741	STY2338	t0747
CDS	SPC_1595	1668282	1669253	1	-	3-methyl-adenine DNA glycosylase II, inducible	SC2127	STM2124	SPA0742	STY2337	t0748
CDS	SPC_1596	1669221	1672217	-1	yegE	hypothetical protein	SC2126	STM2123	SPA0743	STY2336	t0749
CDS	SPC_1597	1672296	1672466	1	-	hypothetical protein	SC2125	-	-	-	-
CDS	SPC_1598	1672542	1673183	1	udk	uridine kinase	SC2124	STM2122	SPA0744	STY2335	t0750
CDS	SPC_1599	1673274	1673855	1	dcd	deoxycytidine triphosphate deaminase	SC2123	STM2121	SPA0745	STY2334	t0751
CDS	SPC_1600	1673894	1675750	1	asmA	putative outer membrane assembly protein	SC2122	STM2120	SPA0746	STY2333	t0752
CDS	SPC_1601	1675836	1677416	-1	yegH	hypothetical protein	SC2121	STM2119	SPA0747	STY2332	t0753
CDS	SPC_1602	1678041	1678154	-1	-	hypothetical protein	-	-	-	-	-
CDS	SPC_1603	1678183	1679229	1	wza	putative polysaccharide export protein	SC2119	STM2118	SPA0748	STY2331	t0754
CDS	SPC_1604	1679235	1679684	1	wzb	putative protein-tyrosine phosphatase	SC2118	STM2117	SPA0749	STY2330	t0755
CDS	SPC_1605	1679681	1681840	1	wzc	putative tyrosine-protein kinase	SC2117	STM2116	SPA0750	STY2329	t0756
CDS	SPC_1606	1681876	1682769	1	wcaA	hypothetical protein	SC2116	STM2115	SPA0751	-	t0757
CDS	SPC_1607	1682820	1683260	1	wcaB	putative acetyltransferase	SC2115	STM2114	SPA0752	STY2327	t0758
CDS	SPC_1608	1683257	1684474	1	wcaC	putative glycosyl transferase	SC2114	STM2113	SPA0753	STY2326	t0759
CDS	SPC_1609	1684449	1685663	1	wcaD	putative colanic acid polymerase	SC2113	STM2112	SPA0754	STY2324	t0760
CDS	SPC_1610	1685676	1686422	1	wcaE	putative glycosyl transferase	SC2112	STM2111	SPA0755	STY2323	t0761
CDS	SPC_1611	1686438	1686992	1	wcaF	putative acetyltransferase	SC2111	STM2110	SPA0756	STY2322	t0762
CDS	SPC_1612	1687010	1688137	1	gmd	GDP-mannose 4,6-dehydratase	SC2110	STM2109	SPA0757	STY2321	t0763
CDS	SPC_1613	1688140	1689105	1	fcl	GDP-fucose synthetase	SC2109	STM2108	SPA0758	STY2320	t0765
CDS	SPC_1614	1689108	1689494	1	-	putative glycosyl transferase in colanic acid biosynthesis	SC2108	STM2107	SPA0759	STY2319	t0764
CDS	SPC_1615	1689577	1690800	1	wcaI	putative glycosyl transferase	SC2107	STM2106	SPA0760	STY2318	t0766
CDS	SPC_1616	1690797	1692239	1	manC	mannose-1-phosphate guanylyltransferase	SC2094 SC2106	STM2105.S	SPA0761	STY2317	t0767
CDS	SPC_1617	1692350	1693720	1	manB	phosphomannomutase	SC2093 SC2105	STM2104	SPA0762	STY2316	t0768
CDS	SPC_1618	1693774	1695168	1	wcaJ	putative extracellular polysaccharide biosynthesis protein	SC2104	STM2103	SPA0763	STY2315	t0769
CDS	SPC_1619	1695216	1696748	1	wzxC	putative transmembrane transport protein	SC2103	STM2102	SPA0764	STY2314	t0770
CDS	SPC_1620	1696770	1698050	1	wcaK	putative galactokinase in colanic acid gene cluster	SC2102	STM2101	SPA0765	STY2311	t0771
CDS	SPC_1621	1698047	1699267	1	wcaL	putative glycosyl transferase	SC2101	STM2100	SPA0766	STY2310	t0772
CDS	SPC_1622	1699278	1700681	1	wcaM	hypothetical protein	SC2100	STM2099	SPA0767	STY2309	t0773
CDS	SPC_1623	1700730	1701752	1	galF	putative glucose-1-phosphate uridylyltransferase (UDP-glucose pyrophosphorylase), non-catalytic subunit	SC2099	STM2098	SPA0768	STY2308	t0774
CDS	SPC_1624	1702137	1703216	1	-	O-antigen polymerase	SC2098	-	-	-	-
CDS	SPC_1625	1703216	1704217	1	-	hypothetical protein	SC2097	-	-	-	-
CDS	SPC_1626	1704201	1705208	1	-	hypothetical protein	SC2096	-	-	-	-
CDS	SPC_1627	1705162	1706394	1	-	hypothetical protein	SC2095	-	-	-	-
CDS	SPC_1628	1706391	1707809	1	manC	phosphomannomutase in colanic acid gene cluster	SC2094 SC2106	STM2105.S	SPA0761	STY2317	t0767
CDS	SPC_1629	1707824	1709194	1	cpsG	phosphomannomutase	SC2093 SC2105	STM2104	SPA0762	STY2316	t0768
CDS	SPC_1630	1709480	1711006	1	-	putative 12 transmembrane segment protein	SC2092	-	-	-	-
CDS	SPC_1631	1711143	1712549	1	gnd	6-phosphogluconate dehydrogenase	SC2091	STM2081	SPA0790	STY2290	t0792
CDS	SPC_1632	1712786	1713952	1	ugd	UDP-glucose 6-dehydrogenase	SC2090	STM2080	SPA0791	STY2289	t0793
CDS	SPC_1633	1714101	1715078	1	cld	polysaccharide chain length regulator	SC2089	STM2079	SPA0792	STY2288	t0794
CDS	SPC_1634	1715159	1715770	-1	hisI	bifunctional phosphoribosyl-AMP cyclohydrolase/phosphoribosyl-ATP pyrophosphatase protein	SC2088	STM2078	SPA0793	STY2287	t0795
CDS	SPC_1635	1715764	1716540	-1	hisF	imidazole glycerol phosphate synthase subunit HisF	SC2087	STM2077	SPA0794	STY2286	t0796
CDS	SPC_1636	1716522	1717259	-1	hisA	1-(5-phosphoribosyl)-5-[(5- phosphoribosylamino)methylideneamino] imidazole-4-carboxamide isomerase	SC2086	STM2076	SPA0795	STY2285	t0797
CDS	SPC_1637	1717259	1717849	-1	hisH	imidazole glycerol phosphate synthase subunit HisH	SC2085	STM2075	SPA0796	STY2284	t0798
CDS	SPC_1638	1717849	1718916	-1	hisB	imidazole glycerol-phosphate dehydratase/histidinol phosphatase	SC2084	STM2074	SPA0797	STY2283	t0799
CDS	SPC_1639	1718913	1719992	-1	hisC	histidinol-phosphate aminotransferase	SC2083	STM2073	SPA0798	STY2282	t0800
CDS	SPC_1640	1719989	1721293	-1	hisD	histidinol dehydrogenase	SC2082	STM2072	SPA0799	STY2281	t0801
CDS	SPC_1641	1721396	1722295	-1	hisG	ATP phosphoribosyltransferase	SC2081	STM2071	SPA0800	STY2280	t0802
CDS	SPC_1642	1722441	1722482	-1	hisL	his operon leader peptide	-	-	-	-	-
CDS	SPC_1643	1722645	1723469	1	yeeZ	putative dehydratase	SC2080	STM2070	SPA0801	STY2279	t0804
CDS	SPC_1644	1723515	1724429	1	yeeY	putative transcriptional regulator	SC2079	STM2069	SPA0802	STY2278	t0805
CDS	SPC_1645	1724715	1726073	1	yeeF	putative amino acid transporter protein	SC2078	STM2068	SPA0803	STY2277	t0806
CDS	SPC_1646	1726209	1727639	-1	sbcB	exodeoxyribonuclease I	SC2077	STM2067	SPA0804	STY2276	t0807
pseudogene	SPC_1647	1728006	1730353	-1	sopA	secreted effector protein	SC2076	STM2066	SPA0805	STY2275	t0808
CDS	SPC_1648	1730580	1730726	1	-	putative cytoplasmic protein	SC2075	-	-	-	-
CDS	SPC_1649	1730971	1733247	1	phsA	thiosulfate reductase precursor	SC2074	STM2065	SPA0806	STY2271	t0809
CDS	SPC_1650	1733262	1733840	1	phsB	thiosulfate reductase electron transport protein	SC2073	STM2064	SPA0807	STY2270	t0810
CDS	SPC_1651	1733837	1734601	1	phsC	thiosulfate reductase cytochrome b subunit	SC2072	STM2063	SPA0808	STY2269	t0811
CDS	SPC_1652	1734725	1735897	1	dacD	DD-carboxypeptidase	SC2071	STM2062	SPA0809	STY2268	t0812
CDS	SPC_1653	1736048	1736515	1	sbmC	putative DNA gyrase inhibitory protein	SC2070	STM2061	SPA0810	STY2266	t0813
CDS	SPC_1654	1736634	1737692	1	yeeA	hypothetical protein	SC2069	STM2060	SPA0811	STY2265	t0814
CDS	SPC_1655	1737937	1738272	1	yeeX	hypothetical protein	SC2068	STM2059	SPA0812	STY2264	t0815
CDS	SPC_1656	1738306	1739208	-1	pduX	hypothetical protein	SC2067	STM2058	SPA0813	STY2263	t0816
CDS	SPC_1657	1739266	1740465	-1	pduW	acetate/propionate kinase	SC2066	STM2057	SPA0814	STY2262	t0817
CDS	SPC_1658	1740465	1740917	-1	pduV	putative propanediol utilization protein PduV	SC2065	STM2056	SPA0815	STY2261	t0818
CDS	SPC_1659	1740922	1741272	-1	pduU	putative propanediol utilization protein PduU	2152106_2152292(p)	STM2055	SPA0816	STY2260	t0819
CDS	SPC_1660	1741272	1741826	-1	pduT	putative propanediol utilization protein PduT	SC2062	STM2054	SPA0817	STY2259	t0820
CDS	SPC_1661	1741829	1743184	-1	pduS	putative ferredoxin	SC2061	STM2053	SPA0818	STY2258	t0821
CDS	SPC_1662	1743181	1744293	-1	pduQ	putative propanol dehydrogenase	SC2060	STM2052	SPA0819	STY2257	t0822
CDS	SPC_1663	1744305	1745699	-1	pduP	putative CoA-dependent proprionaldehyde dehydrogenase	SC2059	STM2051	SPA0820	STY2256	t0823
CDS	SPC_1664	1745696	1746706	-1	pduO	hypothetical protein	SC2058	STM2050	SPA0821	STY2255	t0824
CDS	SPC_1665	1746716	1746991	-1	pduN	Propanediol utilization: polyhedral bodies	SC2057	STM2049	SPA0822	STY2254	t0825
CDS	SPC_1666	1746995	1747486	-1	pduM	hypothetical protein	SC2056	STM2048	SPA0823	STY2253	t0826
CDS	SPC_1667	1747483	1748115	-1	pduL	hypothetical protein	SC2055	STM2047	SPA0824	STY2252	t0827
CDS	SPC_1668	1748115	1748597	-1	pduK	putative propanediol utilization protein PduK	SC2054	STM2046	SPA0825	STY2251	t0828
CDS	SPC_1669	1748601	1748876	-1	pduJ	putative propanediol utilization protein PduJ	SC2053	STM2045	SPA0826	STY2250	t0829
CDS	SPC_1670	1748895	1749245	-1	pduH	PduH protein	SC2052	STM2044	SPA0827	STY2249	t0830
CDS	SPC_1671	1749235	1751067	-1	pduG	PduG protein	SC2051	STM2043	SPA0828	STY2248	t0831
CDS	SPC_1672	1751083	1751604	-1	pduE	diol dehydratase small subunit	SC2050	STM2042	SPA0829	STY2247	t0832
CDS	SPC_1673	1751619	1752293	-1	pduD	diol dehydratase medium subunit	SC2049	STM2041	SPA0830	STY2246	t0833
CDS	SPC_1674	1752304	1753968	-1	pduC	glycerol dehydratase large subunit	SC2048	STM2040	SPA0831	STY2245	t0834
CDS	SPC_1675	1753987	1754799	-1	pudB	Propanediol utilization: polyhedral bodies	SC2047	STM2039	SPA0832	STY2244	t0835
CDS	SPC_1676	1754796	1755059	-1	pduA	putative propanediol utilization protein PduA	SC2046	STM2038	SPA0833	STY2243	t0836
CDS	SPC_1677	1755605	1756399	1	pduF	propanediol diffusion facilitator	SC2045	STM2037	-	STY2242	t0837
CDS	SPC_1678	1756616	1757497	1	pocR	pdu/cob regulatory protein PocR	SC2044	STM2036	SPA0835	STY2241	t0838
CDS	SPC_1679	1757674	1757808	1	-	hypothetical protein	-	-	-	-	-
CDS	SPC_1680	1758124	1759503	1	cbiA	cobyrinic acid a,c-diamide synthase	SC2043	STM2035	SPA0836	STY2240	t0840
CDS	SPC_1681	1759500	1760459	1	cobD	cobalamin biosynthesis protein	SC2042	STM2034	SPA0837	STY2239	t0839
CDS	SPC_1682	1760470	1761102	1	cbiC	precorrin-8X methylmutase	SC2041	STM2033	SPA0838	-	-
CDS	SPC_1683	1761102	1762241	1	cbiD	cobalt-precorrin-6A synthase	SC2040	STM2032	SPA0839	STY2237	t0842
CDS	SPC_1684	1762247	1762840	1	cbiE	precorrin-6B methylase	SC2039	STM2031	SPA0840	STY2236	t0843
CDS	SPC_1685	1762830	1763408	1	cbiT	precorrin-8w decarboxylase	SC2038	STM2030	SPA0841	STY2235	t0844
CDS	SPC_1686	1763392	1764165	1	cbiF	precorrin-4 C11-methyltransferase	SC2037	STM2029	SPA0842	STY2234	t0845
CDS	SPC_1687	1764146	1765201	1	cbiG	cobalamin biosynthesis protein CbiG	SC2036	STM2028	SPA0843	STY2233	t0846
CDS	SPC_1688	1765201	1765926	1	cbiH	precorrin-3B C17-methyltransferase	SC2035	STM2027	SPA0844	STY2232	t0847
CDS	SPC_1689	1765923	1766714	1	cbiJ	precorrin-6x reductase	SC2034	STM2026	SPA0845	STY2231	t0848
CDS	SPC_1690	1766717	1767511	1	cbiK	synthesis of vitamin B12 adenosyl cobalamide precursor	SC2033	STM2025	SPA0846	STY2229	t0849
CDS	SPC_1691	1767508	1768221	1	cbiL	precorrin-2 methyltransferase	SC2032	STM2024	SPA0847	STY2228	t0850
CDS	SPC_1692	1768218	1768955	1	cbiM	cobalt transport protein CbiM	SC2031	STM2023	SPA0848	STY2226	t0851
CDS	SPC_1693	1768957	1769238	1	cbiN	cobalt transport protein CbiN	SC2030	STM2022	SPA0849	STY2225	t0852
CDS	SPC_1694	1769225	1769902	1	cbiQ	putative cobalt transport protein CbiQ	SC2029	STM2021	SPA0850	STY2224	t0853
CDS	SPC_1695	1769911	1770726	1	cbiO	putative cobalt transport ATP-binding protein CbiO	SC2028	STM2020	SPA0851	STY2223	t0854
CDS	SPC_1696	1770702	1772243	1	cbiP	cobyric acid synthase	SC2027	STM2019	SPA0852	STY2222	t0855
CDS	SPC_1697	1772240	1772785	1	cobU	adenosylcobinamide kinase	SC2026	STM2018	SPA0853	STY2221	t0856
CDS	SPC_1698	1772782	1773525	1	cobS	cobalamin synthase	SC2025	STM2017	SPA0854	STY2220	t0857
CDS	SPC_1699	1773552	1774622	1	cobT	nicotinate-nucleotide--dimethylbenzimidazolephosphoribosyltransferase	SC2024	STM2016	SPA0855	STY2219	t0858
CDS	SPC_1700	1774700	1775629	1	erfK	hypothetical protein	SC2023	STM2015	SPA0856	STY2218	t0859
CDS	SPC_1701	1775680	1775850	1	-	hypothetical protein	SC2022	STM2011.1n	SPA0857	STY2217	t0860
tRNA	SPC_t028	1775855	1775930	-1	-	tRNA-Asn
CDS	SPC_1702	1776030	1777547	1	-	putative inner membrane protein	SC2021	STM2013	SPA0859	STY2216	t0862
tRNA	SPC_t029	1777688	1777763	1	-	tRNA-Asn
pseudogene	SPC_1703	1777928	1778401	1	-	putative endoprotease	SCPS141	STM2005	-	-	-
CDS	SPC_1704	1778450	1778575	-1	-	hypothetical protein	-	-	-	-	-
CDS	SPC_1705	1778877	1779575	1	-	putative branched chain amino acid transport protein	SC2008	STM2760	-	STY4676	t4367
CDS	SPC_1706	1779460	1779708	1	-	hypothetical protein	SC2009	-	-	-	-
CDS	SPC_1707	1779918	1782086	1	-	putative TPR repeat protein	SC2011	STM2007	-	-	-
CDS	SPC_1708	1782143	1783873	1	-	putative periplasmic protein	SC2012	STM2008	-	-	-
CDS	SPC_1709	1784083	1784256	1	-	hypothetical protein	SC2015	-	-	-	-
CDS	SPC_1710	1784576	1784698	1	-	hypothetical protein	-	-	-	-	-
CDS	SPC_1711	1784778	1786232	-1	amn	AMP nucleosidase	SC2017	STM2009	SPA0864	STY2211	t0868
CDS	SPC_1712	1786317	1786439	1	-	putative cytoplasmic protein	-	-	SPA0863	STY2212	t0867
CDS	SPC_1713	1786428	1786676	-1	-	putative cytoplasmic protein	SC2018	STM2011	SPA0862	STY2213	t0866
CDS	SPC_1714	1786748	1787134	-1	-	hypothetical protein	SC2019	STM2901	SPA0861	STY2214	t0865
tRNA	SPC_t030	1787631	1787706	-1	-	tRNA-Asn
pseudogene	SPC_1715	1787807	1788604	-1	yeeI	hypothetical protein	SC2003	STM2001	SPA0869	STY2208	t0877
tRNA	SPC_t031	1788693	1788782	1	-	tRNA-Ser
CDS	SPC_1716	1789065	1789226	1	-	hypothetical protein	SC2002	STM1999	SPA0871	STY2207	t0879
CDS	SPC_1717	1789353	1789772	1	umuD	UmuD protein	SC2001	STM1998	SPA0872	STY2206	t0880
CDS	SPC_1718	1789775	1791043	1	umuC	DNA polymerase IV	SC2000	STM1997	SPA0873	STY2205	t0881
CDS	SPC_1719	1791498	1791710	1	cspB	cold shock protein	SC1999	STM1996	SPA0874	STY2204	t0882
CDS	SPC_1720	1792168	1793361	-1	ompS	outer membrane protein S1	SC1998	STM1995	SPA0875	STY2203	t0883
CDS	SPC_1721	1794011	1794322	1	-	hypothetical protein	SC1997	STM1994	SPA0876	STY2202	t0884
CDS	SPC_1722	1794402	1795097	1	yedJ	hypothetical protein	SC1996	STM1993	SPA0877	STY2201	t0885
CDS	SPC_1723	1795171	1796601	1	dcm	DNA-cytosine methyltransferase	SC1995	STM1992	SPA0878	STY2200	t0886
CDS	SPC_1724	1796582	1797052	1	vsr	patch repair protein	SC1994	STM1991	SPA0879	STY2199	t0887
CDS	SPC_1725	1797041	1797967	-1	yedA	hypothetical protein	SC1993	STM1990	SPA0880	STY2198	t0888
pseudogene	SPC_1726	1798137	1799048	1	yedI	putative inner membrane protein	SCPS34	STM1989	SPA0881	STY2196	t0889
CDS	SPC_1727	1799092	1799310	1	-	putative cytoplasmic protein	SC1992	STM1988.S	SPA0882	STY2195	t0890
CDS	SPC_1728	1799475	1801187	1	-	hypothetical protein	SC1991	STM1987	SPA0883	STY2194	t0891
CDS	SPC_1729	1801166	1801960	-1	yedP	hypothetical protein	SC1990	STM1986	SPA0884	STY2193	t0892
CDS	SPC_1730	1802291	1802527	-1	yodD	hypothetical protein	SC1989	STM1984	SPA0886	STY2192	t0893
CDS	SPC_1731	1802644	1802841	1	dsrB	DsrB protein	SC1988	STM1983	SPA0887	STY2191	t0894
CDS	SPC_1732	1802880	1803503	-1	rcsA	colanic acid capsullar biosynthesis activation protein A	SC1987	STM1982	SPA0888	STY2190	t0895
CDS	SPC_1733	1803785	1804579	-1	fliR	flagellar biosynthesis protein	SC1986	STM1981	SPA0889	STY2189	t0896
CDS	SPC_1734	1804588	1804839	-1	fliQ	flagellar biosynthesis protein	SC1985	STM1980	SPA0890	STY2188	t0897
CDS	SPC_1735	1804867	1805604	-1	fliP	flagellar biosynthesis protein	SC1984	STM1979	SPA0891	STY2187	t0898
CDS	SPC_1736	1805604	1805981	-1	fliO	flagellar protein FliO	SC1983	STM1978	SPA0892	STY2186	t0899
CDS	SPC_1737	1805981	1806385	-1	fliN	flagellar motor switch protein	SC1982	STM1977	SPA0893	STY2185	t0900
CDS	SPC_1738	1806391	1807395	-1	fliM	flagellar motor switch protein	SC1981	STM1976	SPA0894	STY2184	t0901
CDS	SPC_1739	1807400	1807867	-1	fliL	flagellar biosynthesis protein	SC1980	STM1975	SPA0895	STY2183	t0902
CDS	SPC_1740	1807972	1809189	-1	fliK	flagellar hook-length control protein	SC1979	STM1974	SPA0896	STY2182	t0903
CDS	SPC_1741	1809186	1809629	-1	fliJ	flagellar protein	SC1978	STM1973	SPA0897	STY2181	t0904
CDS	SPC_1742	1809651	1811051	-1	fliI	flagellum-specific ATP synthase	SC1977	STM1972	SPA0898	STY2180	t0905
CDS	SPC_1743	1811021	1811728	-1	fliH	flagellar assembly protein	SC1976	STM1971	SPA0899	STY2179	t0906
CDS	SPC_1744	1811721	1812716	-1	fliG	flagellar motor protein	SC1975	STM1970	SPA0900	STY2178	t0907
CDS	SPC_1745	1812709	1814391	-1	fliF	flagellar M-ring protein	SC1974	STM1969	SPA0901	STY2177	t0908
CDS	SPC_1746	1814608	1814922	1	fliE	flagellar basal body protein	SC1972	STM1968	SPA0902	STY2176	t0909
CDS	SPC_1747	1815043	1815429	-1	-	hypothetical protein	SC1971	-	SPA0903	STY2175	t0910
CDS	SPC_1748	1815694	1815927	-1	yedF	hypothetical protein	SC1970	STM1966	SPA0904	STY2174	t0911
CDS	SPC_1749	1815924	1817189	-1	yedE	hypothetical protein	SC1969	STM1965	SPA0905	STY2173	t0912
CDS	SPC_1750	1817312	1817728	1	yedD	putative lipoprotein	SC1968	STM1964	SPA0906	STY2172	t0913
pseudogene	SPC_1751	1817768	1819252	-1	amyA	cytoplasmic alpha-amylase	SC1967	STM1963	SPA0907	STY2171	t0914
CDS	SPC_1752	1819324	1819692	-1	fliT	flagellar protein FliT	SC1966	STM1962	SPA0908	STY2170	t0915
CDS	SPC_1753	1819692	1820099	-1	fliS	flagellar protein FliS	SC1965	STM1961	SPA0909	STY2169	t0916
CDS	SPC_1754	1820114	1821370	-1	fliD	filament capping protein	SC1964	STM1960	SPA0910	STY2168	t0917
CDS	SPC_1755	1821321	1821746	-1	-	hypothetical protein	-	-	-	-	-
CDS	SPC_1756	1821774	1823279	1	fliC	phase 1 flagellin	SC1962	STM1959 STM2771	SPA0911 SPA2627	STY2167	t0918
pseudogene	SPC_1757	1823358	1824556	1	fliB	N-methylation of lysine residues in flagellin	SC1961	STM1958	SPA0912	STY2166	t0919
CDS	SPC_1758	1824753	1825472	1	fliA	flagellar biosynthesis sigma factor FliA	SC1960	STM1956	SPA0913	STY2164	t0920
CDS	SPC_1759	1825561	1826082	1	fliZ	FliZ protein	SC1959	STM1955	SPA0914	STY2163	t0921
CDS	SPC_1760	1826229	1827029	1	fliY	cystine-binding periplasmic protein precursor	SC1958	STM1954	SPA0915	STY2162	t0922
CDS	SPC_1761	1827183	1828169	1	yedO	D-cysteine desulfhydrase	SC1957	STM1953	SPA0916	STY2161	t0923
CDS	SPC_1762	1828190	1828858	1	yecS	putative ABC-type amino acid transporter, permease component	SC1956	STM1952	SPA0917	STY2160	t0924
CDS	SPC_1763	1828855	1829607	1	yecC	putative ABC transport ATP-binding protein	SC1955	STM1951	SPA0918	STY2159	t0925
CDS	SPC_1764	1829840	1830562	1	sdiA	cell-division regulatory protein	SC1954	STM1950	SPA0919	STY2158	t0926
CDS	SPC_1765	1830629	1830853	-1	yecF	putative cytoplasmic protein	SC1953	STM1949	SPA0920	STY2157	t0927
CDS	SPC_1766	1830850	1831005	-1	-	hypothetical protein	SC1952	-	SPA0921	STY2156	t0928
CDS	SPC_1767	1831353	1831973	1	sirA	response regulator	SC1950	STM1947	SPA0922	STY2155	t0929
CDS	SPC_1768	1831970	1833802	1	uvrC	excinuclease ABC subunit C	SC1949	STM1946	SPA0923	STY2154	t0930
CDS	SPC_1769	1833859	1834407	1	pgsA	phosphotidylglycerophosphate synthetase	SC1948	STM1945	SPA0924	STY2153	t0931
tRNA	SPC_t032	1834559	1834634	1	-	tRNA-Gly
tRNA	SPC_t033	1834687	1834760	1	-	tRNA-Cys
tRNA	SPC_t034	1834772	1834858	1	-	tRNA-Leu
CDS	SPC_1770	1834935	1835063	1	-	hypothetical protein	-	-	-	-	-
CDS	SPC_1771	1835109	1835441	1	-	putative inner membrane protein	SC1946	STM1941	SPA0928	STY2151	t0936
pseudogene	SPC_1772	1835655	1837094	1	-	putative cell wall-associated hydrolase	SC1945	STM1940	SPA0929	STY2149	t0937
CDS	SPC_1773	1837307	1837633	1	-	putative glucose-6-phosphate dehydrogenase	SCPS108	STM1939	SPA0930	STY2148	t0938
CDS	SPC_1774	1837872	1838537	1	yecA	hypothetical protein	SC1944	STM1938	SPA0931	STY2146	t0940
CDS	SPC_1775	1838612	1839880	-1	tyrP	tyrosine-specific transport protein	SC1943	STM1937	SPA0932	STY2145	t0941
CDS	SPC_1776	1840050	1840289	1	yecH	hypothetical protein	SC1942	STM1936	SPA0933	STY2144	t0942
CDS	SPC_1777	1840286	1840831	-1	ftnA	ferritin	SC1941	STM1935	SPA0934	STY2143	t0943
CDS	SPC_1778	1840930	1841046	-1	-	hypothetical protein	-	-	-	-	-
CDS	SPC_1779	1841071	1841406	-1	-	putative lipoprotein	SC1940	STM1934	SPA0935	STY2142	t0944
CDS	SPC_1780	1841662	1842300	1	-	hypothetical protein	SC1939	STM1933	-	-	-
CDS	SPC_1781	1842479	1842967	-1	yecI	ferritin-like protein	SC1938	STM1932	SPA0936	STY2141	t0945
CDS	SPC_1782	1843322	1843471	-1	-	hypothetical protein	-	-	-	-	-
CDS	SPC_1783	1843533	1844090	1	araH	putative intracellular protease/amidase	SC1937	STM1931	SPA0937	STY2140	t0946
CDS	SPC_1784	1844606	1845409	1	otsB	trehalose phosphatase	SC1936	STM1929	SPA0939	STY2138	t0948
CDS	SPC_1785	1845384	1846805	1	otsA	trehalose-6-phosphate synthase	SC1935	STM1928	SPA0940	STY2137	t0949
CDS	SPC_1786	1846823	1847251	-1	yecG	putative universal stress protein	SC1934	STM1927	SPA0941	STY2136	t0950
CDS	SPC_1787	1848038	1848388	1	flhD	transcriptional activator FlhD	SC1932	STM1925	SPA0943	STY2134	t0952
CDS	SPC_1788	1848385	1848969	1	flhC	flagellar transcriptional activator	SC1931	STM1924.S	SPA0944	STY2133	t0953
CDS	SPC_1789	1849094	1849981	1	motA	flagellar motor protein	SC1930	STM1923	SPA0945	STY2132	t0954
CDS	SPC_1790	1849978	1850907	1	motB	flagellar motor protein	SC1929	STM1922	SPA0946	STY2131	t0955
CDS	SPC_1791	1850918	1852927	1	cheA	chemotaxis protein CheA	SC1928	STM1921	SPA0947	STY2130	t0956
CDS	SPC_1792	1852948	1853451	1	cheW	purine binding chemotaxis protein	SC1927	STM1920	SPA0948	STY2129	t0957
CDS	SPC_1793	1853457	1855349	1	cheM	methyl accepting chemotaxis protein II, aspartate sensor-receptor	SC1926 SC4385	STM1919 STM4533	SPA4354	STY2128	t0958
CDS	SPC_1794	1855503	1856369	1	cheR	chemotaxis protein methyltransferase	SC1925	STM1918	SPA0950	STY2127	t0959
CDS	SPC_1795	1856366	1857415	1	cheB	chemotaxis-specific methylesterase	SC1924	STM1917	SPA0951	STY2126	t0960
CDS	SPC_1796	1857433	1857822	1	cheY	chemotaxis protein CheY	SC1923	STM1916	SPA0952	STY2125	t0961
CDS	SPC_1797	1857830	1858477	1	cheZ	chemotaxis protein CheZ	SC1922	STM1915	SPA0953	STY2124	t0962
CDS	SPC_1798	1858671	1859822	1	flhB	flagellar biosynthesis protein	SC1921	STM1914	SPA0954	STY2123	t0963
CDS	SPC_1799	1859815	1861893	1	flhA	flagellar biosynthesis protein	SC1920	STM1913	SPA0955	STY2122	t0964
CDS	SPC_1800	1861893	1862285	1	flhE	flagellar protein FlhE precursor	SC1919	STM1912	SPA0956	STY2121	t0965
CDS	SPC_1801	1862525	1863613	1	-	hypothetical protein	SC1918	STM1911	SPA0958	STY2120	t0966
CDS	SPC_1802	1863715	1865586	-1	-	putative penicillin-binding protein	SC0670 SC1917	STM0640 STM1910	SPA0959 SPA2094	STY0691 STY2118	t2227 t0967
CDS	SPC_1803	1865775	1867466	-1	argS	arginyl-tRNA synthetase	SC1916	STM1909	SPA0960	STY2117	t0968
CDS	SPC_1804	1867524	1867640	-1	-	hypothetical protein	-	-	-	-	-
pseudogene	SPC_1805	1867745	1868314	1	yecM	putative cytoplasmic protein	SC1915	STM1908	SPA0961	STY2116	t0969
pseudogene	SPC_1806	1868334	1869112	1	cutC	putative copper homeostasis protein	SCPS107	STM1907	SPA0962	STY2115	t0970
CDS	SPC_1807	1869316	1870287	-1	yecP	hypothetical protein	SC1914	STM1906	SPA0963	STY2114	t0971
CDS	SPC_1808	1870284	1871027	-1	yecO	putative SAM-dependent methyltransferase	SC1913	STM1905	SPA0964	STY2113	t0972
CDS	SPC_1809	1871068	1871463	-1	yecN	hypothetical protein	SC1912	STM1904	SPA0965	STY2112	t0973
CDS	SPC_1810	1871516	1872334	-1	yecE	hypothetical protein	SC1911	STM1903	SPA0966	STY2111	t0974
CDS	SPC_1811	1872331	1872906	-1	yecD	putative hydrolase	SC1910	STM1902	SPA0967	STY2110	t0975
CDS	SPC_1812	1873222	1874994	1	aspS	aspartyl-tRNA synthetase	SC1909	STM1901	SPA0968	STY2109	t0976
CDS	SPC_1813	1875097	1875549	1	ntpA	dATP pyrophosphohydrolase	SC1908	STM1900	SPA0969	STY2108	t0977
CDS	SPC_1814	1875579	1876319	1	yebC	hypothetical protein	SC1907	STM1899	SPA0970	STY2107	t0978
CDS	SPC_1815	1876356	1876877	1	ruvC	Holliday junction resolvase	SC1906	STM1898	SPA0971	STY2106	t0979
pseudogene	SPC_1816	1876879	1877477	-1	yebB	putative periplasmic protein	SCPS33	STM1897	SPA0972	STY2105	t0980
CDS	SPC_1817	1878152	1879135	-1	-	putative cytoplasmic protein	SC1904	STM1896	-	-	-
CDS	SPC_1818	1879168	1879293	1	-	hypothetical protein	-	-	-	-	-
CDS	SPC_1819	1879468	1880079	1	ruvA	Holliday junction DNA helicase motor protein	SC1903	STM1895	SPA0974	STY2103	t0982
CDS	SPC_1820	1880088	1881098	1	ruvB	Holliday junction DNA helicase RuvB	SC1902	STM1894	SPA0975	STY2102	t0983
CDS	SPC_1821	1881177	1881962	-1	yebI	high-affinity zinc uptake system membrane protein	SC1901	STM1893	SPA0976	STY2101	t0984
CDS	SPC_1822	1881959	1882714	-1	znuC	high-affinity zinc uptake system ATP-binding protein	SC1900	STM1892.S	SPA0977	STY2100	t0985
CDS	SPC_1823	1882793	1883737	1	yebL	high-affinity zinc uptake system periplasmic binding protein	SC1899	STM1891	SPA0978	STY2099	t0986
CDS	SPC_1824	1883753	1885072	1	yebA	hypothetical protein	SC1898	STM1890	SPA0979	STY2098	t0987
CDS	SPC_1825	1885189	1886157	1	msbB	lipid A biosynthesis lauroyl acyltransferase	SC1897	STM1889	SPA0980	STY2097	t0988
CDS	SPC_1826	1886158	1886841	-1	-	putative integrase	SC0938 SC1147 SC1382 SC1896 SC2403 SC2854 SC2883 SC3140 SC3584 SC3729 SC3987 SC4374	STM0947	-	-	-
CDS	SPC_1827	1887012	1887413	-1	-	putative cytoplasmic protein	SC0937 SC1146 SC1383 SC1895 SC2404 SC2855 SC2882 SC3103 SC3139 SC3583 SC3730 SC3986 SC4375	STM0948	-	-	-
CDS	SPC_1828	1887548	1888990	-1	pykA	pyruvate kinase	SC1894	STM1888	SPA0981	STY2096	t0989
CDS	SPC_1829	1889114	1889983	-1	hexR	putative hex-regulon repressor	SC1893	STM1887	SPA0982	STY2095	t0990
CDS	SPC_1830	1890325	1891800	1	zwf	glucose-6-phosphate 1-dehydrogenase	SC1891	STM1886	SPA0983	STY2094	t0991
CDS	SPC_1831	1892035	1893846	1	edd	phosphogluconate dehydratase	SC1890	STM1885	SPA0984	STY2093	t0992
CDS	SPC_1832	1893884	1894525	1	eda	keto-hydroxyglutarate-aldolase/keto-deoxy- phosphogluconate aldolase	SC1889	STM1884	SPA0985	STY2091	t0993
CDS	SPC_1833	1894625	1895803	-1	purT	5'-phosphoribosylglycinamide transformylase	SC1888	STM1883	SPA0986	STY2089	t0994
CDS	SPC_1834	1895934	1896224	1	yebG	hypothetical protein	SC1887	STM1882	SPA0987	STY2088	t0995
CDS	SPC_1835	1896292	1896645	1	yebF	hypothetical protein	SC1886	STM1881	SPA0988	STY2087	t0996
CDS	SPC_1836	1896739	1897398	1	yebE	hypothetical protein	SC1885	STM1880	SPA0989	STY2086	t0997
CDS	SPC_1837	1897611	1899662	1	opdB	oligopeptidase	SC1884	STM1879	SPA0990	STY2085	t0998
CDS	SPC_1838	1899697	1900395	-1	exoX	exodeoxyribonuclease X	SC1883	STM1878	SPA0991	STY2084	t0999
CDS	SPC_1839	1900419	1901075	-1	-	hypothetical protein	SC1882	STM1877	SPA0992	STY2083	t1000
CDS	SPC_1840	1901183	1901413	-1	holE	DNA polymerase III, theta subunit	SC1881	STM1876	SPA0993	STY2082	t1001
CDS	SPC_1841	1901545	1901925	1	yobA	putative copper resistance protein	SC1880	STM1875	SPA0994	STY2081	t1002
CDS	SPC_1842	1901977	1902801	1	-	putative cation transporter	SC1879	STM1874	SPA0995	STY2080	t1003
CDS	SPC_1843	1902818	1903171	1	-	hypothetical protein	SC1878	STM1873	SPA0996	STY2079	t1004
CDS	SPC_1844	1903545	1904273	-1	-	putative phage integrase protein	SC1876	-	SPA1002	STY2077	-
CDS	SPC_1845	1904317	1904511	1	-	hypothetical protein	SC1213 SC1875	-	-	-	-
CDS	SPC_1846	1904591	1904773	1	vtaP	Gifsy-1 prophage VtaP	SC1874	-	-	-	-
CDS	SPC_1847	1904861	1905436	1	-	hypothetical protein	SC1873	-	SPA0999	STY1887	t1110
CDS	SPC_1848	1905685	1905882	-1	-	hypothetical protein	-	-	-	-	-
CDS	SPC_1849	1906307	1907077	-1	-	hypothetical protein	SCPS127	-	SPA1000	-	-
CDS	SPC_1850	1907725	1908525	-1	-	hypothetical protein	SC1872	-	SPA1001	-	-
CDS	SPC_1851	1909459	1909728	-1	-	putative phage integrase protein	-	-	-	-	-
CDS	SPC_1852	1909733	1910179	-1	-	Rac prophage; recombination and repair protein	SC1871	-	-	-	-
CDS	SPC_1853	1910330	1910647	1	-	hypothetical protein	SC1869	-	SPA1003	STY2007	t1009
CDS	SPC_1854	1910623	1910775	-1	-	hypothetical protein	1981951_1982103	-	SPA1004	STY2006	t1010
CDS	SPC_1855	1910934	1912064	-1	-	hypothetical protein	SC1868	-	SPA1005	STY2005	t1011
CDS	SPC_1856	1912472	1914439	1	yjcS	putative hydrolase	SC1867	-	SPA1006	STY2004	t1012
CDS	SPC_1857	1914457	1914648	-1	-	hypothetical protein	SC1866	-	SPA1007	STY2003	t1013
CDS	SPC_1858	1914848	1915462	-1	-	hypothetical protein	SC1865	STM1864	SPA1008	STY2002	t1014
CDS	SPC_1859	1915472	1915624	-1	-	hypothetical protein	SC1864	STM1863	SPA1009	STY2001	t1015
CDS	SPC_1860	1915763	1916677	-1	pagO	hypothetical protein	SC1863	STM1862	SPA1010	STY2000	t1016
CDS	SPC_1861	1917070	1917198	-1	-	hypothetical protein	-	-	-	-	-
CDS	SPC_1862	1917468	1917992	-1	stbD	putative fimbriae; usher	SC1862	-	-	-	-
CDS	SPC_1863	1918009	1918176	1	umuC	error-prone repair: component of DNA polymerase V with UmuD'	SC1861	-	-	-	-
CDS	SPC_1864	1918611	1918940	-1	-	putative cytoplasmic protein	SC1860	-	SPA1011	-	-
CDS	SPC_1865	1919103	1919435	1	-	putative transposase	-	-	-	-	-
CDS	SPC_1866	1919440	1919955	1	-	putative transposase	-	-	-	-	-
CDS	SPC_1867	1919955	1920101	1	tnp	putative transposase	SC1859	-	-	-	-
CDS	SPC_1868	1920438	1920578	-1	-	putative cytoplasmic protein	SC1858	STM1859	SPA1013	STY1994	t1018
CDS	SPC_1869	1920744	1921013	-1	-	hypothetical protein	-	STM1858	SPA1014	STY1993	t1019
CDS	SPC_1870	1921060	1921254	1	-	hypothetical protein	SC1856	-	-	-	-
CDS	SPC_1871	1921383	1921802	1	-	putative acetyltransferase	SC1855	STM1857	SPA1015	STY1991	t1020
CDS	SPC_1872	1922175	1922651	-1	-	hypothetical protein	SC1854	STM1856.1N	SPA1016	STY1990	t1021
CDS	SPC_1873	1922979	1923374	-1	-	hypothetical protein	SC1853	STM1856	SPA1017	STY1988	t1022
CDS	SPC_1874	1924316	1924780	1	-	TypeIII-secreted protein effector: invasion-associated protein	SC1852	STM1855	SPA1018 SPA2564	STY4609	t4303
CDS	SPC_1875	1925065	1925229	1	-	hypothetical protein	SC1850	STM1854	SPA1019	STY1986	t1024
CDS	SPC_1876	1925434	1926102	1	pphA	serine/threonine protein phosphatase 1	SC1849	STM1853	SPA1020	STY1984	t1025
CDS	SPC_1877	1926121	1926312	-1	-	putative secreted protein	SC1848	STM1852	SPA1021	STY1983	t1026
CDS	SPC_1878	1926422	1926661	-1	-	hypothetical protein	SC1847	STM1851	SPA1022	STY1982	t1027
CDS	SPC_1879	1926776	1928215	-1	-	hypothetical protein	SC1846	STM1850	SPA1023	STY1981	t1028
CDS	SPC_1880	1928293	1930926	-1	-	hypothetical protein	SC1845	STM1849	SPA1024	STY1980	t1029
CDS	SPC_1881	1930895	1932178	-1	yebS	hypothetical protein	SC1844	STM1848	SPA1025	STY1979	t1030
CDS	SPC_1882	1932220	1932804	1	-	hypothetical protein	SC1843	STM1847	SPA1026	STY1978	t1031
CDS	SPC_1883	1932902	1933588	1	proQ	putative solute/DNA competence effector	SC1842	STM1846	SPA1027	STY1977	t1032
CDS	SPC_1884	1933560	1935656	1	prc	tail-specific protease precursor	SC1841	STM1845	SPA1028	STY1976	t1033
CDS	SPC_1885	1935850	1936731	1	htpX	heat shock protein HtpX	SC1840	STM1844	SPA1029	STY1975	t1034
CDS	SPC_1886	1936779	1938152	-1	-	putative transport protein	SC1839	STM1843	SPA1030	STY1974	t1035
CDS	SPC_1887	1938328	1939119	1	kdgR	transcriptional regulator KdgR	SC1838	STM1842	SPA1031	STY1972	t1036
CDS	SPC_1888	1939331	1939570	-1	-	hypothetical protein	SC1837	STM1841	SPA1032	STY1971	t1037
CDS	SPC_1889	1939728	1939871	1	yobG	hypothetical protein	SC1836	STM1840	SPA1033	STY1970	t1038
CDS	SPC_1890	1939942	1940229	1	-	hypothetical protein	SC1835	STM1839	SPA1034	STY1969	t1039
CDS	SPC_1891	1940878	1941021	1	yobF	hypothetical protein	SC1832	STM1838	SPA1035	STY1968	t1040
CDS	SPC_1892	1941034	1941243	1	cspC	Cold shock-like protein cspC	SC1831	STM1837	SPA1036	STY1967	t1041
CDS	SPC_1893	1941463	1943208	1	ftsI	penicillin-binding protein	SC0119 SC1830	STM0122 STM1836	SPA0124 SPA1037	STY0142 STY1965	t0126 t1042
pseudogene	SPC_1894	1943273	1944104	1	rrmA	23S rRNA m1G745 methyltransferase	SC1829	STM1835	SPA1038	STY1964	t1043
CDS	SPC_1895	1944101	1944721	-1	yebN	hypothetical protein	SC1828	STM1834	SPA1039	STY1963	t1044
CDS	SPC_1896	1945077	1945535	-1	-	hypothetical protein	SC1827	STM1833	SPA1040	STY1962	t1045
CDS	SPC_1897	1945594	1946454	-1	manZ	phosphotransferase enzyme II, D component	SC1826	STM1832	SPA1041	STY1961	t1046
CDS	SPC_1898	1946458	1947258	-1	manY	phosphotransferase enzyme II, C component	SC1825	STM1831	SPA1042	STY1960	t1047
CDS	SPC_1899	1947311	1948279	-1	manX	PTS system, mannose-specific IIAB component	SC1824	STM1830	SPA1043	STY1959	t1048
CDS	SPC_1900	1948429	1948764	1	-	putative cytoplasmic protein	SC1823	STM1829	SPA1044	-	-
CDS	SPC_1901	1948752	1950311	1	yoaE	hypothetical protein	SC1822	STM1828	SPA1045	STY1958	t1049
CDS	SPC_1902	1950333	1951970	-1	-	hypothetical protein	SC1821	STM1827.S	SPA1046	STY1957	t1050
CDS	SPC_1903	1952072	1953436	-1	sdaA	L-serine deaminase 1	SC1820 SC2910 SC3186	STM1826 STM2971 STM3240	SPA1047 SPA2835 SPA3109	STY1956 STY3110 STY3422	t1051 t2879 t3160
CDS	SPC_1904	1953700	1954278	-1	yeaB	hypothetical protein	SC1819	STM1825	SPA1048	STY1955	t1052
CDS	SPC_1905	1954282	1955646	-1	pabB	para-aminobenzoate synthase component I	SC1818	STM1824	SPA1049	STY1954	t1053
CDS	SPC_1906	1955727	1955906	1	yoaH	hypothetical protein	SC1817	STM1823	SPA1050	STY1953	t1054
CDS	SPC_1907	1955912	1956256	-1	yoaB	hypothetical protein	SC1816	STM1822	SPA1051	STY1952	t1055
CDS	SPC_1908	1956388	1958298	1	yoaA	putative ATP-dependent helicase	SC1815	STM1821	SPA1052	STY1951	t1056
CDS	SPC_1909	1958356	1959051	1	yeaZ	hypothetical protein	SC1814	STM1820	SPA1053	STY1950	t1057
CDS	SPC_1910	1959123	1959704	1	slp	putative lipoprotein	SC1813	STM1819	SPA1054	STY1949	t1058
CDS	SPC_1911	1959683	1959889	-1	-	hypothetical protein	SC1812	-	-	-	-
CDS	SPC_1912	1959909	1961594	1	fadD	acyl-CoA synthase	SC1811	STM1818	SPA1055	STY1948	t1059
CDS	SPC_1913	1961679	1962794	1	rnd	ribonuclease D	SC1810	STM1817	SPA1056	STY1947	t1060
CDS	SPC_1914	1962916	1963182	-1	minE	cell division topological specificity factor MinE	SC1809	STM1816	SPA1057	STY1946	t1061
CDS	SPC_1915	1963186	1963998	-1	minD	septum site determining protein	SC1808	STM1815	SPA1058	STY1945	t1062
CDS	SPC_1916	1964022	1964729	-1	minC	septum formation inhibitor	SC1807	STM1814	SPA1059	STY1944	t1063
CDS	SPC_1917	1964816	1965148	1	-	hypothetical protein	SC1806	STM1813	SPA1060	STY1943	t1064
CDS	SPC_1918	1965180	1965857	1	ycgM	putative hydrolase	SC1805	STM1812	SPA1061	STY1942	t1065
CDS	SPC_1919	1965935	1966396	1	ycgN	hypothetical protein	SC1804	STM1811	SPA1062	STY1941	t1066
CDS	SPC_1920	1967078	1967251	1	-	hypothetical protein	SC1802	STM1809	SPA1064	STY1938	t1068
CDS	SPC_1921	1967322	1967663	-1	-	hypothetical protein	SC1801	STM1808	SPA1065	STY1937	t1069
CDS	SPC_1922	1967772	1968302	-1	dsbB	disulfide bond formation protein B	SC1800	STM1807	SPA1066	STY1936	t1070
CDS	SPC_1923	1968444	1969988	-1	nhaB	regulator of intracellular pH; Na+/H+ antiporter	SC1799	STM1806	SPA1067	STY1935	t1071
CDS	SPC_1924	1970208	1970927	1	fadR	fatty acid metabolism regulator	SC1798	STM1805	SPA1068	STY1934	t1072
pseudogene	SPC_1925	1970974	1972505	-1	-	putative cytoplasmic protein	SC1797	STM1804.S	SPA1069	STY1933	t1073
CDS	SPC_1926	1972828	1974126	1	dadA	D-amino acid dehydrogenase small subunit	SC1796	STM1803	SPA1070	STY1931	t1074
CDS	SPC_1927	1974140	1975210	1	alr	alanine racemase	SC1795	STM1802	SPA1071	STY1930	t1075
CDS	SPC_1928	1975273	1977006	-1	ycgO	cell volume regulation protein CvrA	SC1794	STM1801	SPA1072	STY1929	t1076
CDS	SPC_1929	1977109	1978017	-1	ycgQ	hypothetical protein	SC1793	STM1800	SPA1073	STY1928	t1077
CDS	SPC_1930	1978189	1978800	1	mltE	membrane-bound lytic murein transglycosylase E	SC1792	STM1799	SPA1074	STY1927	t1078
CDS	SPC_1931	1978814	1979548	-1	-	hypothetical protein	SC1791	STM1798	SPA1075	STY1926	t1079
CDS	SPC_1932	1979717	1979971	1	ymgE	hypothetical protein	SC1790	STM1797	SPA1076	STY1925	t1080
CDS	SPC_1933	1980034	1981746	-1	treA	trehalase, periplasmic	SC1789	STM1796	SPA1077	STY1924	t1081
CDS	SPC_1934	1981826	1981942	1	-	hypothetical protein	-	-	-	-	-
CDS	SPC_1935	1981960	1983285	-1	-	putative glutamic dehyrogenase-like protein	SC1788	STM1795	SPA1078	STY1922	t1082
CDS	SPC_1936	1983629	1983718	-1	-	putative periplasmic protein	SC1787	STM1794	SPA1079	-	-
CDS	SPC_1937	1983731	1984867	-1	appB	probable cytochrome oxidase subunit II	SCPS140	STM1793	SPA1080	STY1921	t1083
CDS	SPC_1938	1984879	1986423	-1	-	putative cytochrome oxidase subunit I	SCPS105	STM0740 STM1792	SPA1081 SPA2003	STY0786 STY1919	t2136 t1084
CDS	SPC_1939	1986498	1987346	-1	hyaF	hydrogenase-1 operon protein HyaF	SC1786	STM1791	SPA1082	STY1918	t1085
CDS	SPC_1940	1987343	1987747	-1	hyaE	hydrogenase-1 operon protein HyaE	SC1785	STM1790	SPA1083	STY1917	t1086
CDS	SPC_1941	1987737	1988333	-1	hyaD	hydrogenase-1 operon protein HyaD	SC1784	STM1789	SPA1084	STY1916	t1087
CDS	SPC_1942	1988330	1989061	-1	hyaC	probable Ni/Fe-hydrogenase 1 b-type cytochrome subunit	SC1783	STM1788	SPA1085	STY1915	t1088
CDS	SPC_1943	1989080	1990873	-1	-	hydrogenase-1 large chain (nifE hydrogenase)	SCPS32	STM1538 STM1787	SPA1086 SPA1318	STY1914	t1089
CDS	SPC_1944	1990870	1992072	-1	-	hydrogenase-1 small subunit	SC1782	STM1539 STM1786	SPA1317	STY1523 STY1913	t1458 t1090
CDS	SPC_1945	1992483	1993748	1	-	hypothetical protein	SC1781	STM1785	SPA1088	STY1911	t1091
CDS	SPC_1946	1994224	1994457	-1	-	hypothetical protein	SC1780	-	-	-	-
CDS	SPC_1947	1994718	1995377	-1	-	hypothetical protein	SC1779	-	-	-	-
CDS	SPC_1948	1996097	1997188	-1	ychF	putative ATP/GTP-binding protein	SC1778	STM1784	SPA1089	STY1910	t1092
CDS	SPC_1949	1997305	1997913	-1	pth	peptidyl-tRNA hydrolase	SC1777	STM1783.S	SPA1090	STY1909	t1093
CDS	SPC_1950	1998165	1998443	1	ychH	putative inner membrane protein	SC1776	STM1782	SPA1091	STY1908	t1094
CDS	SPC_1951	1998488	2000173	-1	ychM	putative sulphate transporter	SC1775	STM1781	SPA1092	STY1907	t1095
CDS	SPC_1952	2000298	2001236	-1	prsA	ribose-phosphate pyrophosphokinase	SC1774	STM1780	SPA1093	STY1906	t1096
CDS	SPC_1953	2001511	2002362	-1	ipk	4-diphosphocytidyl-2-C-methyl-D-erythritol kinase	SC1773	STM1779	SPA1094	STY1905	t1097
CDS	SPC_1954	2002359	2002982	-1	lolB	outer membrane lipoprotein LolB precursor	SC1772	STM1778	SPA1095	STY1904	t1098
CDS	SPC_1955	2003000	2003128	1	-	hypothetical protein	-	-	-	-	-
CDS	SPC_1956	2005675	2006508	1	hemK	N5-glutamine S-adenosyl-L-methionine-dependent methyltransferase	SC1769	STM1775	SPA1098	STY1900	t1101
CDS	SPC_1957	2006517	2006894	1	sirC	putative regulator	SC1768	STM1774	SPA1099	STY1899	t1102
CDS	SPC_1958	2006898	2007710	1	ychA	putative regulator	SC1767	STM1773	SPA1100	STY1898	t1103
CDS	SPC_1959	2007748	2008602	1	kdsA	2-dehydro-3-deoxyphosphooctonate aldolase	SC1766	STM1772	SPA1101	STY1897	t1104
CDS	SPC_1960	2008656	2009756	-1	chaA	putative calcium/proton antiporter	SC1765	STM1771	SPA1102	STY1281	t1680
CDS	SPC_1961	2010023	2010253	1	chaB	cation transport regulator ChaB	SC1764	STM1770	SPA1103	STY1282	t1679
CDS	SPC_1962	2010333	2010686	-1	ychN	hypothetical protein	SC1763	STM1769	SPA1104	STY1283	t1678
CDS	SPC_1963	2010758	2012287	1	ychP	putative invasin	SC1762	STM1768	SPA1105	STY1284	t1677
[truncated: 2,832 more rows]
